# Supplementary material for: miRNA Expression Profiling in G1 and G2 Pancreatic Neuroendocrine Tumors
Source: Cancers (Basel). 2024 Jul 13;16(14):2528. doi: 10.3390/cancers16142528 (PMC11275009; doi:10.3390/cancers16142528)
Supplement: Supplementary file 1 [file cancers-16-02528-s001.zip]

Archive with 2 entries (2 files):
- Supplementary Table S2-Diagnostic performance.xlsx
- supplementary_table_S1_NGS_miRNA_combined_data.xlsx
