# Supplementary material for: miRNA Expression Profiling in G1 and G2 Pancreatic Neuroendocrine Tumors
Source: Cancers (Basel). 2024 Jul 13;16(14):2528. doi: 10.3390/cancers16142528 (PMC11275009; doi:10.3390/cancers16142528)
Supplement: Supplementary file 1 [file cancers-16-02528-s001.zip › Supplementary Table S2-Diagnostic performance.xlsx]

## Sheet: nnet_model_results_pNET_full
Modell	G1	G2	TruePos	FalsePos	TrueNeg	FalseNeg	Specificity	Sensitivity
Grade ~ miR_106b	59.29	30.12	10.0793	11.8796	10.0793	6.9207	45.9008	59.29
Grade ~ mir_194_5p	55.37	35.16	9.4129	11.0228	9.4129	7.5871	46.0611	55.37
Grade ~ miR_130b_3p	57.98	30.15	9.8566	11.8745	9.8566	7.1434	45.3571	57.98
Grade ~ miR_96_5p	42.81	40.27	7.2777	10.1541	7.2777	9.7223	41.7496	42.81
Grade ~ miR_127_3p	51.93	39.52	8.8281	10.2816	8.8281	8.1719	46.197	51.93
Grade ~ miR_129_5p	45.08	40.64	7.6636	10.0912	7.6636	9.3364	43.1635	45.08
Grade ~ miR_769_5p	62.94	45.26	10.6998	9.3058	10.6998	6.3002	53.484	62.94
Grade ~ miR_375_3p	57.46	52.98	9.7682	7.9934	9.7682	7.2318	54.9962	57.46
Grade ~ miR_671_5p	60.05	58.48	10.2085	7.0584	10.2085	6.7915	59.1218	60.05
Grade ~ miR_30d_5p	63.21	25.09	10.7457	12.7347	10.7457	6.2543	45.7646	63.21
Grade ~ miR_106b + mir_194_5p	41.63	24.14	7.0771	12.8962	7.0771	9.9229	35.4328	41.63
Grade ~ miR_106b + miR_130b_3p	65.52	66.51	11.1384	5.6933	11.1384	5.8616	66.1751	65.52
Grade ~ miR_106b + miR_96_5p	49.5	38.97	8.415	10.3751	8.415	8.585	44.7842	49.5
Grade ~ miR_106b + miR_127_3p	57.43	45.24	9.7631	9.3092	9.7631	7.2369	51.1899	57.43
Grade ~ miR_106b + miR_129_5p	50.64	34.47	8.6088	11.1401	8.6088	8.3912	43.5913	50.64
Grade ~ miR_106b + miR_769_5p	62.08	38.37	10.5536	10.4771	10.5536	6.4464	50.1819	62.08
Grade ~ miR_106b + miR_375_3p	59.95	37.16	10.1915	10.6828	10.1915	6.8085	48.8232	59.95
Grade ~ miR_106b + miR_671_5p	63.4	37.99	10.778	10.5417	10.778	6.222	50.5542	63.4
Grade ~ miR_106b + miR_30d_5p	60.21	35.37	10.2357	10.9871	10.2357	6.7643	48.2297	60.21
Grade ~ mir_194_5p + miR_130b_3p	55.21	53.04	9.3857	7.9832	9.3857	7.6143	54.0374	55.21
Grade ~ mir_194_5p + miR_96_5p	55.13	50.45	9.3721	8.4235	9.3721	7.6279	52.6653	55.13
Grade ~ mir_194_5p + miR_127_3p	61.45	49.82	10.4465	8.5306	10.4465	6.5535	55.0479	61.45
Grade ~ mir_194_5p + miR_129_5p	45.43	33.25	7.7231	11.3475	7.7231	9.2769	40.4974	45.43
Grade ~ mir_194_5p + miR_769_5p	59.22	43.52	10.0674	9.6016	10.0674	6.9326	51.1841	59.22
Grade ~ mir_194_5p + miR_375_3p	55.19	45.43	9.3823	9.2769	9.3823	7.6177	50.2824	55.19
Grade ~ mir_194_5p + miR_671_5p	58.31	40.83	9.9127	10.0589	9.9127	7.0873	49.634	58.31
Grade ~ mir_194_5p + miR_30d_5p	63.37	37.15	10.7729	10.6845	10.7729	6.2271	50.206	63.37
Grade ~ miR_130b_3p + miR_96_5p	48.73	38.95	8.2841	10.3785	8.2841	8.7159	44.3888	48.73
Grade ~ miR_130b_3p + miR_127_3p	57.92	54.84	9.8464	7.6772	9.8464	7.1536	56.1894	57.92
Grade ~ miR_130b_3p + miR_129_5p	44.54	42.38	7.5718	9.7954	7.5718	9.4282	43.5983	44.54
Grade ~ miR_130b_3p + miR_769_5p	43.53	47.67	7.4001	8.8961	7.4001	9.5999	45.41	43.53
Grade ~ miR_130b_3p + miR_375_3p	65.86	35.93	11.1962	10.8919	11.1962	5.8038	50.6888	65.86
Grade ~ miR_130b_3p + miR_671_5p	48.7	40.12	8.279	10.1796	8.279	8.721	44.8517	48.7
Grade ~ miR_130b_3p + miR_30d_5p	59.16	36.32	10.0572	10.8256	10.0572	6.9428	48.1602	59.16
Grade ~ miR_96_5p + miR_127_3p	55.63	62.83	9.4571	6.3189	9.4571	7.5429	59.9461	55.63
Grade ~ miR_96_5p + miR_129_5p	37.76	46	6.4192	9.18	6.4192	10.5808	41.1508	37.76
Grade ~ miR_96_5p + miR_769_5p	40.89	44.71	6.9513	9.3993	6.9513	10.0487	42.514	40.89
Grade ~ miR_96_5p + miR_375_3p	55.79	54.02	9.4843	7.8166	9.4843	7.5157	54.8197	55.79
Grade ~ miR_96_5p + miR_671_5p	49.66	59.39	8.4422	6.9037	8.4422	8.5578	55.0127	49.66
Grade ~ miR_96_5p + miR_30d_5p	52.65	51.66	8.9505	8.2178	8.9505	8.0495	52.1339	52.65
Grade ~ miR_127_3p + miR_129_5p	50.14	37.8	8.5238	10.574	8.5238	8.4762	44.6324	50.14
Grade ~ miR_127_3p + miR_769_5p	55.11	57.12	9.3687	7.2896	9.3687	7.6313	56.2404	55.11
Grade ~ miR_127_3p + miR_375_3p	60.26	64.99	10.2442	5.9517	10.2442	6.7558	63.2518	60.26
Grade ~ miR_127_3p + miR_671_5p	44.83	63.82	7.6211	6.1506	7.6211	9.3789	55.3388	44.83
Grade ~ miR_127_3p + miR_30d_5p	60	46.48	10.2	9.0984	10.2	6.8	52.8541	60
Grade ~ miR_129_5p + miR_769_5p	48.49	31.96	8.2433	11.5668	8.2433	8.7567	41.6116	48.49
Grade ~ miR_129_5p + miR_375_3p	57.76	50.75	9.8192	8.3725	9.8192	7.1808	53.9763	57.76
Grade ~ miR_129_5p + miR_671_5p	52.44	48.81	8.9148	8.7023	8.9148	8.0852	50.6031	52.44
Grade ~ miR_129_5p + miR_30d_5p	60.6	39.14	10.302	10.3462	10.302	6.698	49.893	60.6
Grade ~ miR_769_5p + miR_375_3p	62.72	42.6	10.6624	9.758	10.6624	6.3376	52.2145	62.72
Grade ~ miR_769_5p + miR_671_5p	47.51	32.26	8.0767	11.5158	8.0767	8.9233	41.2234	47.51
Grade ~ miR_769_5p + miR_30d_5p	66.24	56.54	11.2608	7.3882	11.2608	5.7392	60.3829	66.24
Grade ~ miR_375_3p + miR_671_5p	56.96	47.92	9.6832	8.8536	9.6832	7.3168	52.2377	56.96
Grade ~ miR_375_3p + miR_30d_5p	49.82	43.18	8.4694	9.6594	8.4694	8.5306	46.7179	49.82
Grade ~ miR_671_5p + miR_30d_5p	56.15	38.58	9.5455	10.4414	9.5455	7.4545	47.7588	56.15
Grade ~ miR_106b + mir_194_5p + miR_130b_3p	60.48	56.55	10.2816	7.3865	10.2816	6.7184	58.193	60.48
Grade ~ miR_106b + mir_194_5p + miR_96_5p	53.27	47.58	9.0559	8.9114	9.0559	7.9441	50.4021	53.27
Grade ~ miR_106b + mir_194_5p + miR_127_3p	65.16	38.01	11.0772	10.5383	11.0772	5.9228	51.2466	65.16
Grade ~ miR_106b + mir_194_5p + miR_129_5p	50.17	29.95	8.5289	11.9085	8.5289	8.4711	41.7318	50.17
Grade ~ miR_106b + mir_194_5p + miR_769_5p	54.59	27.72	9.2803	12.2876	9.2803	7.7197	43.0283	54.59
Grade ~ miR_106b + mir_194_5p + miR_375_3p	50.7	31.52	8.619	11.6416	8.619	8.381	42.5407	50.7
Grade ~ miR_106b + mir_194_5p + miR_671_5p	57.92	30.25	9.8464	11.8575	9.8464	7.1536	45.367	57.92
Grade ~ miR_106b + mir_194_5p + miR_30d_5p	49.9	30.95	8.483	11.7385	8.483	8.517	41.9504	49.9
Grade ~ miR_106b + miR_130b_3p + miR_96_5p	56.34	55.58	9.5778	7.5514	9.5778	7.4222	55.915	56.34
Grade ~ miR_106b + miR_130b_3p + miR_127_3p	68.55	67.17	11.6535	5.5811	11.6535	5.3465	67.6169	68.55
Grade ~ miR_106b + miR_130b_3p + miR_129_5p	72.28	63.59	12.2876	6.1897	12.2876	4.7124	66.5011	72.28
Grade ~ miR_106b + miR_130b_3p + miR_769_5p	71.57	62.74	12.1669	6.3342	12.1669	4.8331	65.7631	71.57
Grade ~ miR_106b + miR_130b_3p + miR_375_3p	64.46	48.34	10.9582	8.7822	10.9582	6.0418	55.5115	64.46
Grade ~ miR_106b + miR_130b_3p + miR_671_5p	70.32	62.04	11.9544	6.4532	11.9544	5.0456	64.9427	70.32
Grade ~ miR_106b + miR_130b_3p + miR_30d_5p	60.15	48.64	10.2255	8.7312	10.2255	6.7745	53.9414	60.15
Grade ~ miR_106b + miR_96_5p + miR_127_3p	49.86	37.14	8.4762	10.6862	8.4762	8.5238	44.2335	49.86
Grade ~ miR_106b + miR_96_5p + miR_129_5p	49.95	53.25	8.4915	7.9475	8.4915	8.5085	51.6546	49.95
Grade ~ miR_106b + miR_96_5p + miR_769_5p	54.93	46.17	9.3381	9.1511	9.3381	7.6619	50.5057	54.93
Grade ~ miR_106b + miR_96_5p + miR_375_3p	46.3	46.86	7.871	9.0338	7.871	9.129	46.5607	46.3
Grade ~ miR_106b + miR_96_5p + miR_671_5p	51.4	47.46	8.738	8.9318	8.738	8.262	49.4516	51.4
Grade ~ miR_106b + miR_96_5p + miR_30d_5p	49.6	43.19	8.432	9.6577	8.432	8.568	46.6122	49.6
Grade ~ miR_106b + miR_127_3p + miR_129_5p	62.05	36.02	10.5485	10.8766	10.5485	6.4515	49.2343	62.05
Grade ~ miR_106b + miR_127_3p + miR_769_5p	72.39	54.67	12.3063	7.7061	12.3063	4.6937	61.4934	72.39
Grade ~ miR_106b + miR_127_3p + miR_375_3p	63.68	43.44	10.8256	9.6152	10.8256	6.1744	52.9607	63.68
Grade ~ miR_106b + miR_127_3p + miR_671_5p	60.71	44	10.3207	9.52	10.3207	6.6793	52.0178	60.71
Grade ~ miR_106b + miR_127_3p + miR_30d_5p	65.73	53.98	11.1741	7.8234	11.1741	5.8259	58.8188	65.73
Grade ~ miR_106b + miR_129_5p + miR_769_5p	57.32	31.88	9.7444	11.5804	9.7444	7.2556	45.6952	57.32
Grade ~ miR_106b + miR_129_5p + miR_375_3p	57.44	49.44	9.7648	8.5952	9.7648	7.2352	53.1852	57.44
Grade ~ miR_106b + miR_129_5p + miR_671_5p	51.03	34.33	8.6751	11.1639	8.6751	8.3249	43.7275	51.03
Grade ~ miR_106b + miR_129_5p + miR_30d_5p	68.94	46.1	11.7198	9.163	11.7198	5.2802	56.1218	68.94
Grade ~ miR_106b + miR_769_5p + miR_375_3p	63.06	45.44	10.7202	9.2752	10.7202	6.2798	53.6133	63.06
Grade ~ miR_106b + miR_769_5p + miR_671_5p	63.12	43.54	10.7304	9.5982	10.7304	6.2696	52.7847	63.12
Grade ~ miR_106b + miR_769_5p + miR_30d_5p	75.96	56.2	12.9132	7.446	12.9132	4.0868	63.4269	75.96
Grade ~ miR_106b + miR_375_3p + miR_671_5p	60.78	39.65	10.3326	10.2595	10.3326	6.6674	50.1775	60.78
Grade ~ miR_106b + miR_375_3p + miR_30d_5p	72.06	45.8	12.2502	9.214	12.2502	4.7498	57.0727	72.06
Grade ~ miR_106b + miR_671_5p + miR_30d_5p	67.66	42.53	11.5022	9.7699	11.5022	5.4978	54.0718	67.66
Grade ~ mir_194_5p + miR_130b_3p + miR_96_5p	43.12	49.59	7.3304	8.5697	7.3304	9.6696	46.1029	43.12
Grade ~ mir_194_5p + miR_130b_3p + miR_127_3p	71.27	53.66	12.1159	7.8778	12.1159	4.8841	60.5986	71.27
Grade ~ mir_194_5p + miR_130b_3p + miR_129_5p	65.51	49.34	11.1367	8.6122	11.1367	5.8633	56.3915	65.51
Grade ~ mir_194_5p + miR_130b_3p + miR_769_5p	55.39	42.16	9.4163	9.8328	9.4163	7.5837	48.9181	55.39
Grade ~ mir_194_5p + miR_130b_3p + miR_375_3p	56.53	52	9.6101	8.16	9.6101	7.3899	54.0802	56.53
Grade ~ mir_194_5p + miR_130b_3p + miR_671_5p	52.78	45.42	8.9726	9.2786	8.9726	8.0274	49.1617	52.78
Grade ~ mir_194_5p + miR_130b_3p + miR_30d_5p	54.39	37.34	9.2463	10.6522	9.2463	7.7537	46.4673	54.39
Grade ~ mir_194_5p + miR_96_5p + miR_127_3p	76.19	52.36	12.9523	8.0988	12.9523	4.0477	61.5279	76.19
Grade ~ mir_194_5p + miR_96_5p + miR_129_5p	54.12	40.9	9.2004	10.047	9.2004	7.7996	47.8007	54.12
Grade ~ mir_194_5p + miR_96_5p + miR_769_5p	54.73	47.88	9.3041	8.8604	9.3041	7.6959	51.2213	54.73
Grade ~ mir_194_5p + miR_96_5p + miR_375_3p	58.92	56.54	10.0164	7.3882	10.0164	6.9836	57.5503	58.92
Grade ~ mir_194_5p + miR_96_5p + miR_671_5p	55.05	43.94	9.3585	9.5302	9.3585	7.6415	49.5455	55.05
Grade ~ mir_194_5p + miR_96_5p + miR_30d_5p	62.91	58.53	10.6947	7.0499	10.6947	6.3053	60.2702	62.91
Grade ~ mir_194_5p + miR_127_3p + miR_129_5p	53.32	26.88	9.0644	12.4304	9.0644	7.9356	42.1702	53.32
Grade ~ mir_194_5p + miR_127_3p + miR_769_5p	63.63	53.44	10.8171	7.9152	10.8171	6.1829	57.7457	63.63
Grade ~ mir_194_5p + miR_127_3p + miR_375_3p	58.79	51.57	9.9943	8.2331	9.9943	7.0057	54.8312	58.79
Grade ~ mir_194_5p + miR_127_3p + miR_671_5p	56.1	46.07	9.537	9.1681	9.537	7.463	50.9861	56.1
Grade ~ mir_194_5p + miR_127_3p + miR_30d_5p	73.95	62.12	12.5715	6.4396	12.5715	4.4285	66.1272	73.95
Grade ~ mir_194_5p + miR_129_5p + miR_769_5p	59.9	26.74	10.183	12.4542	10.183	6.817	44.9835	59.9
Grade ~ mir_194_5p + miR_129_5p + miR_375_3p	50.66	42.02	8.6122	9.8566	8.6122	8.3878	46.6311	50.66
Grade ~ mir_194_5p + miR_129_5p + miR_671_5p	61.51	34.33	10.4567	11.1639	10.4567	6.5433	48.3645	61.51
Grade ~ mir_194_5p + miR_129_5p + miR_30d_5p	52.66	51.22	8.9522	8.2926	8.9522	8.0478	51.9125	52.66
Grade ~ mir_194_5p + miR_769_5p + miR_375_3p	54.45	48.6	9.2565	8.738	9.2565	7.7435	51.4407	54.45
Grade ~ mir_194_5p + miR_769_5p + miR_671_5p	64.78	53.21	11.0126	7.9543	11.0126	5.9874	58.0622	64.78
Grade ~ mir_194_5p + miR_769_5p + miR_30d_5p	62.77	50.86	10.6709	8.3538	10.6709	6.3291	56.0897	62.77
Grade ~ mir_194_5p + miR_375_3p + miR_671_5p	58.6	43.83	9.962	9.5489	9.962	7.038	51.0586	58.6
Grade ~ mir_194_5p + miR_375_3p + miR_30d_5p	61.48	47.81	10.4516	8.8723	10.4516	6.5484	54.0864	61.48
Grade ~ mir_194_5p + miR_671_5p + miR_30d_5p	56.84	51.99	9.6628	8.1617	9.6628	7.3372	54.2108	56.84
Grade ~ miR_130b_3p + miR_96_5p + miR_127_3p	66.33	69.92	11.2761	5.1136	11.2761	5.7239	68.7999	66.33
Grade ~ miR_130b_3p + miR_96_5p + miR_129_5p	54.38	61.38	9.2446	6.5654	9.2446	7.7554	58.4731	54.38
Grade ~ miR_130b_3p + miR_96_5p + miR_769_5p	47.49	52.35	8.0733	8.1005	8.0733	8.9267	49.9159	47.49
Grade ~ miR_130b_3p + miR_96_5p + miR_375_3p	50.57	39.01	8.5969	10.3683	8.5969	8.4031	45.3299	50.57
Grade ~ miR_130b_3p + miR_96_5p + miR_671_5p	47.8	53.37	8.126	7.9271	8.126	8.874	50.6195	47.8
Grade ~ miR_130b_3p + miR_96_5p + miR_30d_5p	53.62	39.95	9.1154	10.2085	9.1154	7.8846	47.1716	53.62
Grade ~ miR_130b_3p + miR_127_3p + miR_129_5p	64.82	54.44	11.0194	7.7452	11.0194	5.9806	58.7244	64.82
Grade ~ miR_130b_3p + miR_127_3p + miR_769_5p	62.84	56.3	10.6828	7.429	10.6828	6.3172	58.9825	62.84
Grade ~ miR_130b_3p + miR_127_3p + miR_375_3p	61.29	53.25	10.4193	7.9475	10.4193	6.5807	56.729	61.29
Grade ~ miR_130b_3p + miR_127_3p + miR_671_5p	55.4	47.6	9.418	8.908	9.418	7.582	51.3915	55.4
Grade ~ miR_130b_3p + miR_127_3p + miR_30d_5p	56.95	56.12	9.6815	7.4596	9.6815	7.3185	56.4812	56.95
Grade ~ miR_130b_3p + miR_129_5p + miR_769_5p	52.94	42	8.9998	9.86	8.9998	8.0002	47.7195	52.94
Grade ~ miR_130b_3p + miR_129_5p + miR_375_3p	50.48	46.1	8.5816	9.163	8.5816	8.4184	48.3618	50.48
Grade ~ miR_130b_3p + miR_129_5p + miR_671_5p	55.03	44.4	9.3551	9.452	9.3551	7.6449	49.7424	55.03
Grade ~ miR_130b_3p + miR_129_5p + miR_30d_5p	52.62	48.91	8.9454	8.6853	8.9454	8.0546	50.7376	52.62
Grade ~ miR_130b_3p + miR_769_5p + miR_375_3p	58	43.37	9.86	9.6271	9.86	7.14	50.5976	58
Grade ~ miR_130b_3p + miR_769_5p + miR_671_5p	39.52	50.97	6.7184	8.3351	6.7184	10.2816	44.6302	39.52
Grade ~ miR_130b_3p + miR_769_5p + miR_30d_5p	54.15	46	9.2055	9.18	9.2055	7.7945	50.0693	54.15
Grade ~ miR_130b_3p + miR_375_3p + miR_671_5p	60.63	42.96	10.3071	9.6968	10.3071	6.6929	51.5255	60.63
Grade ~ miR_130b_3p + miR_375_3p + miR_30d_5p	66.17	44.3	11.2489	9.469	11.2489	5.7511	54.2956	66.17
Grade ~ miR_130b_3p + miR_671_5p + miR_30d_5p	55.43	39.08	9.4231	10.3564	9.4231	7.5769	47.6407	55.43
Grade ~ miR_96_5p + miR_127_3p + miR_129_5p	55.86	59.5	9.4962	6.885	9.4962	7.5038	57.9701	55.86
Grade ~ miR_96_5p + miR_127_3p + miR_769_5p	54.38	51.34	9.2446	8.2722	9.2446	7.7554	52.7756	54.38
Grade ~ miR_96_5p + miR_127_3p + miR_375_3p	61.05	66.96	10.3785	5.6168	10.3785	6.6215	64.8847	61.05
Grade ~ miR_96_5p + miR_127_3p + miR_671_5p	51.6	47.52	8.772	8.9216	8.772	8.228	49.5772	51.6
Grade ~ miR_96_5p + miR_127_3p + miR_30d_5p	52.32	65.53	8.8944	5.8599	8.8944	8.1056	60.2834	52.32
Grade ~ miR_96_5p + miR_129_5p + miR_769_5p	50.87	31.86	8.6479	11.5838	8.6479	8.3521	42.7443	50.87
Grade ~ miR_96_5p + miR_129_5p + miR_375_3p	51.28	46.14	8.7176	9.1562	8.7176	8.2824	48.7731	51.28
Grade ~ miR_96_5p + miR_129_5p + miR_671_5p	54.32	49.17	9.2344	8.6411	9.2344	7.7656	51.6595	54.32
Grade ~ miR_96_5p + miR_129_5p + miR_30d_5p	48.36	53.96	8.2212	7.8268	8.2212	8.7788	51.2288	48.36
Grade ~ miR_96_5p + miR_769_5p + miR_375_3p	48.76	49.98	8.2892	8.5034	8.2892	8.7108	49.3622	48.76
Grade ~ miR_96_5p + miR_769_5p + miR_671_5p	50.73	42.28	8.6241	9.8124	8.6241	8.3759	46.7773	50.73
Grade ~ miR_96_5p + miR_769_5p + miR_30d_5p	51.16	66.25	8.6972	5.7375	8.6972	8.3028	60.252	51.16
Grade ~ miR_96_5p + miR_375_3p + miR_671_5p	51.59	54.24	8.7703	7.7792	8.7703	8.2297	52.9944	51.59
Grade ~ miR_96_5p + miR_375_3p + miR_30d_5p	54.2	57.06	9.214	7.2998	9.214	7.786	55.7958	54.2
Grade ~ miR_96_5p + miR_671_5p + miR_30d_5p	47.14	56.54	8.0138	7.3882	8.0138	8.9862	52.0309	47.14
Grade ~ miR_127_3p + miR_129_5p + miR_769_5p	54.9	43.3	9.333	9.639	9.333	7.667	49.1935	54.9
Grade ~ miR_127_3p + miR_129_5p + miR_375_3p	66.82	61.84	11.3594	6.4872	11.3594	5.6406	63.6502	66.82
Grade ~ miR_127_3p + miR_129_5p + miR_671_5p	43.34	44.94	7.3678	9.3602	7.3678	9.6322	44.0447	43.34
Grade ~ miR_127_3p + miR_129_5p + miR_30d_5p	58.43	48.91	9.9331	8.6853	9.9331	7.0669	53.351	58.43
Grade ~ miR_127_3p + miR_769_5p + miR_375_3p	64.04	57.52	10.8868	7.2216	10.8868	6.1132	60.1202	64.04
Grade ~ miR_127_3p + miR_769_5p + miR_671_5p	51.98	51.72	8.8366	8.2076	8.8366	8.1634	51.8452	51.98
Grade ~ miR_127_3p + miR_769_5p + miR_30d_5p	68.06	58.19	11.5702	7.1077	11.5702	5.4298	61.9459	68.06
Grade ~ miR_127_3p + miR_375_3p + miR_671_5p	57.74	57.65	9.8158	7.1995	9.8158	7.1842	57.6881	57.74
Grade ~ miR_127_3p + miR_375_3p + miR_30d_5p	75.08	66.72	12.7636	5.6576	12.7636	4.2364	69.2876	75.08
Grade ~ miR_127_3p + miR_671_5p + miR_30d_5p	58.22	49.24	9.8974	8.6292	9.8974	7.1026	53.4226	58.22
Grade ~ miR_129_5p + miR_769_5p + miR_375_3p	58.43	41.21	9.9331	9.9943	9.9331	7.0669	49.8464	58.43
Grade ~ miR_129_5p + miR_769_5p + miR_671_5p	45.1	32.4	7.667	11.492	7.667	9.333	40.0177	45.1
Grade ~ miR_129_5p + miR_769_5p + miR_30d_5p	57.36	42.59	9.7512	9.7597	9.7512	7.2488	49.9782	57.36
Grade ~ miR_129_5p + miR_375_3p + miR_671_5p	52.62	53.99	8.9454	7.8217	8.9454	8.0546	53.3509	52.62
Grade ~ miR_129_5p + miR_375_3p + miR_30d_5p	63.39	51.31	10.7763	8.2773	10.7763	6.2237	56.5578	63.39
Grade ~ miR_129_5p + miR_671_5p + miR_30d_5p	49.35	52.34	8.3895	8.1022	8.3895	8.6105	50.871	49.35
Grade ~ miR_769_5p + miR_375_3p + miR_671_5p	57.14	35.36	9.7138	10.9888	9.7138	7.2862	46.9207	57.14
Grade ~ miR_769_5p + miR_375_3p + miR_30d_5p	81.52	73.84	13.8584	4.4472	13.8584	3.1416	75.7058	81.52
Grade ~ miR_769_5p + miR_671_5p + miR_30d_5p	50.95	43.06	8.6615	9.6798	8.6615	8.3385	47.224	50.95
Grade ~ miR_375_3p + miR_671_5p + miR_30d_5p	71.02	63.16	12.0734	6.2628	12.0734	4.9266	65.8446	71.02
Grade ~ miR_106b + mir_194_5p + miR_130b_3p + miR_96_5p	57.55	57.54	9.7835	7.2182	9.7835	7.2165	57.5442	57.55
Grade ~ miR_106b + mir_194_5p + miR_130b_3p + miR_127_3p	74.98	52.37	12.7466	8.0971	12.7466	4.2534	61.1533	74.98
Grade ~ miR_106b + mir_194_5p + miR_130b_3p + miR_129_5p	68.45	62.73	11.6365	6.3359	11.6365	5.3635	64.7465	68.45
Grade ~ miR_106b + mir_194_5p + miR_130b_3p + miR_769_5p	66.35	54.45	11.2795	7.7435	11.2795	5.7205	59.294	66.35
Grade ~ miR_106b + mir_194_5p + miR_130b_3p + miR_375_3p	60.34	53.97	10.2578	7.8251	10.2578	6.7422	56.7265	60.34
Grade ~ miR_106b + mir_194_5p + miR_130b_3p + miR_671_5p	67.45	52.56	11.4665	8.0648	11.4665	5.5335	58.7083	67.45
Grade ~ miR_106b + mir_194_5p + miR_130b_3p + miR_30d_5p	60.26	52.22	10.2442	8.1226	10.2442	6.7558	55.7756	60.26
Grade ~ miR_106b + mir_194_5p + miR_96_5p + miR_127_3p	67.71	40.61	11.5107	10.0963	11.5107	5.4893	53.273	67.71
Grade ~ miR_106b + mir_194_5p + miR_96_5p + miR_129_5p	46.04	40.58	7.8268	10.1014	7.8268	9.1732	43.6564	46.04
Grade ~ miR_106b + mir_194_5p + miR_96_5p + miR_769_5p	50.72	38.23	8.6224	10.5009	8.6224	8.3776	45.0885	50.72
Grade ~ miR_106b + mir_194_5p + miR_96_5p + miR_375_3p	54.65	48.88	9.2905	8.6904	9.2905	7.7095	51.6687	54.65
Grade ~ miR_106b + mir_194_5p + miR_96_5p + miR_671_5p	51.48	39.68	8.7516	10.2544	8.7516	8.2484	46.0465	51.48
Grade ~ miR_106b + mir_194_5p + miR_96_5p + miR_30d_5p	63.66	41.24	10.8222	9.9892	10.8222	6.1778	52.0013	63.66
Grade ~ miR_106b + mir_194_5p + miR_127_3p + miR_129_5p	54.07	29.38	9.1919	12.0054	9.1919	7.8081	43.3635	54.07
Grade ~ miR_106b + mir_194_5p + miR_127_3p + miR_769_5p	57.14	40.77	9.7138	10.0691	9.7138	7.2862	49.102	57.14
Grade ~ miR_106b + mir_194_5p + miR_127_3p + miR_375_3p	57.14	41.28	9.7138	9.9824	9.7138	7.2862	49.3181	57.14
Grade ~ miR_106b + mir_194_5p + miR_127_3p + miR_671_5p	54.4	34.63	9.248	11.1129	9.248	7.752	45.4204	54.4
Grade ~ miR_106b + mir_194_5p + miR_127_3p + miR_30d_5p	70.94	42.94	12.0598	9.7002	12.0598	4.9402	55.4219	70.94
Grade ~ miR_106b + mir_194_5p + miR_129_5p + miR_769_5p	52.93	23.37	8.9981	13.0271	8.9981	8.0019	40.8537	52.93
Grade ~ miR_106b + mir_194_5p + miR_129_5p + miR_375_3p	50.51	37.24	8.5867	10.6692	8.5867	8.4133	44.5926	50.51
Grade ~ miR_106b + mir_194_5p + miR_129_5p + miR_671_5p	55.65	23.19	9.4605	13.0577	9.4605	7.5395	42.0127	55.65
Grade ~ miR_106b + mir_194_5p + miR_129_5p + miR_30d_5p	54.46	33.73	9.2582	11.2659	9.2582	7.7418	45.1089	54.46
Grade ~ miR_106b + mir_194_5p + miR_769_5p + miR_375_3p	52.84	34.52	8.9828	11.1316	8.9828	8.0172	44.6586	52.84
Grade ~ miR_106b + mir_194_5p + miR_769_5p + miR_671_5p	62.03	28.2	10.5451	12.206	10.5451	6.4549	46.3498	62.03
Grade ~ miR_106b + mir_194_5p + miR_769_5p + miR_30d_5p	65.52	36.32	11.1384	10.8256	11.1384	5.8616	50.7121	65.52
Grade ~ miR_106b + mir_194_5p + miR_375_3p + miR_671_5p	56.21	37.55	9.5557	10.6165	9.5557	7.4443	47.3706	56.21
Grade ~ miR_106b + mir_194_5p + miR_375_3p + miR_30d_5p	58.62	36.54	9.9654	10.7882	9.9654	7.0346	48.0177	58.62
Grade ~ miR_106b + mir_194_5p + miR_671_5p + miR_30d_5p	63.38	35.58	10.7746	10.9514	10.7746	6.2254	49.5931	63.38
Grade ~ miR_106b + miR_130b_3p + miR_96_5p + miR_127_3p	64.17	61.54	10.9089	6.5382	10.9089	6.0911	62.5256	64.17
Grade ~ miR_106b + miR_130b_3p + miR_96_5p + miR_129_5p	64.27	69.61	10.9259	5.1663	10.9259	6.0741	67.8956	64.27
Grade ~ miR_106b + miR_130b_3p + miR_96_5p + miR_769_5p	54.31	56.36	9.2327	7.4188	9.2327	7.7673	55.4467	54.31
Grade ~ miR_106b + miR_130b_3p + miR_96_5p + miR_375_3p	52.27	47.18	8.8859	8.9794	8.8859	8.1141	49.7383	52.27
Grade ~ miR_106b + miR_130b_3p + miR_96_5p + miR_671_5p	54	50.88	9.18	8.3504	9.18	7.82	52.3662	54
Grade ~ miR_106b + miR_130b_3p + miR_96_5p + miR_30d_5p	57.72	42.39	9.8124	9.7937	9.8124	7.1876	50.0477	57.72
Grade ~ miR_106b + miR_130b_3p + miR_127_3p + miR_129_5p	82.09	62.12	13.9553	6.4396	13.9553	3.0447	68.4254	82.09
Grade ~ miR_106b + miR_130b_3p + miR_127_3p + miR_769_5p	77.29	58.31	13.1393	7.0873	13.1393	3.8607	64.9605	77.29
Grade ~ miR_106b + miR_130b_3p + miR_127_3p + miR_375_3p	72.94	59.28	12.3998	6.9224	12.3998	4.6002	64.1739	72.94
Grade ~ miR_106b + miR_130b_3p + miR_127_3p + miR_671_5p	79.88	62.79	13.5796	6.3257	13.5796	3.4204	68.221	79.88
Grade ~ miR_106b + miR_130b_3p + miR_127_3p + miR_30d_5p	68.4	62.32	11.628	6.4056	11.628	5.372	64.4796	68.4
Grade ~ miR_106b + miR_130b_3p + miR_129_5p + miR_769_5p	77.82	69.22	13.2294	5.2326	13.2294	3.7706	71.6575	77.82
Grade ~ miR_106b + miR_130b_3p + miR_129_5p + miR_375_3p	68.88	68.92	11.7096	5.2836	11.7096	5.2904	68.9076	68.88
Grade ~ miR_106b + miR_130b_3p + miR_129_5p + miR_671_5p	78.36	63.87	13.3212	6.1421	13.3212	3.6788	68.4427	78.36
Grade ~ miR_106b + miR_130b_3p + miR_129_5p + miR_30d_5p	70.11	63.89	11.9187	6.1387	11.9187	5.0813	66.0045	70.11
Grade ~ miR_106b + miR_130b_3p + miR_769_5p + miR_375_3p	63.8	51.82	10.846	8.1906	10.846	6.154	56.9745	63.8
Grade ~ miR_106b + miR_130b_3p + miR_769_5p + miR_671_5p	73.88	67.97	12.5596	5.4451	12.5596	4.4404	69.7573	73.88
Grade ~ miR_106b + miR_130b_3p + miR_769_5p + miR_30d_5p	72.07	57.88	12.2519	7.1604	12.2519	4.7481	63.1141	72.07
Grade ~ miR_106b + miR_130b_3p + miR_375_3p + miR_671_5p	64.49	52.1	10.9633	8.143	10.9633	6.0367	57.3805	64.49
Grade ~ miR_106b + miR_130b_3p + miR_375_3p + miR_30d_5p	71.18	45.51	12.1006	9.2633	12.1006	4.8994	56.6404	71.18
Grade ~ miR_106b + miR_130b_3p + miR_671_5p + miR_30d_5p	70.86	49.83	12.0462	8.5289	12.0462	4.9538	58.5475	70.86
Grade ~ miR_106b + miR_96_5p + miR_127_3p + miR_129_5p	57.79	42.92	9.8243	9.7036	9.8243	7.1757	50.309	57.79
Grade ~ miR_106b + miR_96_5p + miR_127_3p + miR_769_5p	52.22	41.13	8.8774	10.0079	8.8774	8.1226	47.0069	52.22
Grade ~ miR_106b + miR_96_5p + miR_127_3p + miR_375_3p	57.76	54.53	9.8192	7.7299	9.8192	7.1808	55.9527	57.76
Grade ~ miR_106b + miR_96_5p + miR_127_3p + miR_671_5p	52.47	36.78	8.9199	10.7474	8.9199	8.0801	45.354	52.47
Grade ~ miR_106b + miR_96_5p + miR_127_3p + miR_30d_5p	48.83	52.29	8.3011	8.1107	8.3011	8.6989	50.5801	48.83
Grade ~ miR_106b + miR_96_5p + miR_129_5p + miR_769_5p	60.06	48.12	10.2102	8.8196	10.2102	6.7898	53.6537	60.06
Grade ~ miR_106b + miR_96_5p + miR_129_5p + miR_375_3p	50.32	48.55	8.5544	8.7465	8.5544	8.4456	49.4448	50.32
Grade ~ miR_106b + miR_96_5p + miR_129_5p + miR_671_5p	62.5	48.63	10.625	8.7329	10.625	6.375	54.8872	62.5
Grade ~ miR_106b + miR_96_5p + miR_129_5p + miR_30d_5p	54.91	43.23	9.3347	9.6509	9.3347	7.6653	49.1673	54.91
Grade ~ miR_106b + miR_96_5p + miR_769_5p + miR_375_3p	55.68	48.46	9.4656	8.7618	9.4656	7.5344	51.9306	55.68
Grade ~ miR_106b + miR_96_5p + miR_769_5p + miR_671_5p	57.08	47.05	9.7036	9.0015	9.7036	7.2964	51.8768	57.08
Grade ~ miR_106b + miR_96_5p + miR_769_5p + miR_30d_5p	59.8	49.05	10.166	8.6615	10.166	6.834	53.9955	59.8
Grade ~ miR_106b + miR_96_5p + miR_375_3p + miR_671_5p	56.51	44.41	9.6067	9.4503	9.6067	7.3933	50.4103	56.51
Grade ~ miR_106b + miR_96_5p + miR_375_3p + miR_30d_5p	69.99	51.28	11.8983	8.2824	11.8983	5.1017	58.9588	69.99
Grade ~ miR_106b + miR_96_5p + miR_671_5p + miR_30d_5p	57.59	48.45	9.7903	8.7635	9.7903	7.2097	52.7671	57.59
Grade ~ miR_106b + miR_127_3p + miR_129_5p + miR_769_5p	71.73	42.32	12.1941	9.8056	12.1941	4.8059	55.4285	71.73
Grade ~ miR_106b + miR_127_3p + miR_129_5p + miR_375_3p	62.1	49.11	10.557	8.6513	10.557	6.443	54.9606	62.1
Grade ~ miR_106b + miR_127_3p + miR_129_5p + miR_671_5p	50.39	32.71	8.5663	11.4393	8.5663	8.4337	42.8195	50.39
Grade ~ miR_106b + miR_127_3p + miR_129_5p + miR_30d_5p	77.28	53.35	13.1376	7.9305	13.1376	3.8624	62.3578	77.28
Grade ~ miR_106b + miR_127_3p + miR_769_5p + miR_375_3p	71.57	51.93	12.1669	8.1719	12.1669	4.8331	59.8211	71.57
Grade ~ miR_106b + miR_127_3p + miR_769_5p + miR_671_5p	75.62	59.6	12.8554	6.868	12.8554	4.1446	65.1784	75.62
Grade ~ miR_106b + miR_127_3p + miR_769_5p + miR_30d_5p	77.55	59.29	13.1835	6.9207	13.1835	3.8165	65.5758	77.55
Grade ~ miR_106b + miR_127_3p + miR_375_3p + miR_671_5p	63.88	54.46	10.8596	7.7418	10.8596	6.1404	58.3806	63.88
Grade ~ miR_106b + miR_127_3p + miR_375_3p + miR_30d_5p	77.62	55.19	13.1954	7.6177	13.1954	3.8046	63.3995	77.62
Grade ~ miR_106b + miR_127_3p + miR_671_5p + miR_30d_5p	69.02	49.67	11.7334	8.5561	11.7334	5.2666	57.8299	69.02
Grade ~ miR_106b + miR_129_5p + miR_769_5p + miR_375_3p	62.08	34.37	10.5536	11.1571	10.5536	6.4464	48.6101	62.08
Grade ~ miR_106b + miR_129_5p + miR_769_5p + miR_671_5p	61.44	31.04	10.4448	11.7232	10.4448	6.5552	47.1166	61.44
Grade ~ miR_106b + miR_129_5p + miR_769_5p + miR_30d_5p	67.76	36.18	11.5192	10.8494	11.5192	5.4808	51.4972	67.76
Grade ~ miR_106b + miR_129_5p + miR_375_3p + miR_671_5p	56.57	38.29	9.6169	10.4907	9.6169	7.3831	47.8272	56.57
Grade ~ miR_106b + miR_129_5p + miR_375_3p + miR_30d_5p	71.98	45.82	12.2366	9.2106	12.2366	4.7634	57.0545	71.98
Grade ~ miR_106b + miR_129_5p + miR_671_5p + miR_30d_5p	64.21	38.94	10.9157	10.3802	10.9157	6.0843	51.2573	64.21
Grade ~ miR_106b + miR_769_5p + miR_375_3p + miR_671_5p	62.23	40.53	10.5791	10.1099	10.5791	6.4209	51.1339	62.23
Grade ~ miR_106b + miR_769_5p + miR_375_3p + miR_30d_5p	79.73	58.68	13.5541	7.0244	13.5541	3.4459	65.8653	79.73
Grade ~ miR_106b + miR_769_5p + miR_671_5p + miR_30d_5p	68.17	42.98	11.5889	9.6934	11.5889	5.4111	54.4532	68.17
Grade ~ miR_106b + miR_375_3p + miR_671_5p + miR_30d_5p	75.1	49.66	12.767	8.5578	12.767	4.233	59.8693	75.1
Grade ~ mir_194_5p + miR_130b_3p + miR_96_5p + miR_127_3p	76.72	62.63	13.0424	6.3529	13.0424	3.9576	67.2452	76.72
Grade ~ mir_194_5p + miR_130b_3p + miR_96_5p + miR_129_5p	62.3	56.96	10.591	7.3168	10.591	6.409	59.1418	62.3
Grade ~ mir_194_5p + miR_130b_3p + miR_96_5p + miR_769_5p	56.34	53.14	9.5778	7.9662	9.5778	7.4222	54.593	56.34
Grade ~ mir_194_5p + miR_130b_3p + miR_96_5p + miR_375_3p	53.07	52.23	9.0219	8.1209	9.0219	7.9781	52.6279	53.07
Grade ~ mir_194_5p + miR_130b_3p + miR_96_5p + miR_671_5p	49.52	47.87	8.4184	8.8621	8.4184	8.5816	48.7162	49.52
Grade ~ mir_194_5p + miR_130b_3p + miR_96_5p + miR_30d_5p	52.19	48.27	8.8723	8.7941	8.8723	8.1277	50.2213	52.19
Grade ~ mir_194_5p + miR_130b_3p + miR_127_3p + miR_129_5p	74.72	61.05	12.7024	6.6215	12.7024	4.2976	65.7341	74.72
Grade ~ mir_194_5p + miR_130b_3p + miR_127_3p + miR_769_5p	65.55	60.45	11.1435	6.7235	11.1435	5.8565	62.3692	65.55
Grade ~ mir_194_5p + miR_130b_3p + miR_127_3p + miR_375_3p	72.7	62.16	12.359	6.4328	12.359	4.641	65.768	72.7
Grade ~ mir_194_5p + miR_130b_3p + miR_127_3p + miR_671_5p	71.26	48.24	12.1142	8.7992	12.1142	4.8858	57.9255	71.26
Grade ~ mir_194_5p + miR_130b_3p + miR_127_3p + miR_30d_5p	71.72	54.66	12.1924	7.7078	12.1924	4.8076	61.2677	71.72
Grade ~ mir_194_5p + miR_130b_3p + miR_129_5p + miR_769_5p	66.83	49.18	11.3611	8.6394	11.3611	5.6389	56.8041	66.83
Grade ~ mir_194_5p + miR_130b_3p + miR_129_5p + miR_375_3p	58.63	46.59	9.9671	9.0797	9.9671	7.0329	52.3295	58.63
Grade ~ mir_194_5p + miR_130b_3p + miR_129_5p + miR_671_5p	69.34	46.25	11.7878	9.1375	11.7878	5.2122	56.3328	69.34
Grade ~ mir_194_5p + miR_130b_3p + miR_129_5p + miR_30d_5p	65.39	54.98	11.1163	7.6534	11.1163	5.8837	59.2247	65.39
Grade ~ mir_194_5p + miR_130b_3p + miR_769_5p + miR_375_3p	55.56	42	9.4452	9.86	9.4452	7.5548	48.9257	55.56
Grade ~ mir_194_5p + miR_130b_3p + miR_769_5p + miR_671_5p	56.87	44.72	9.6679	9.3976	9.6679	7.3321	50.7089	56.87
Grade ~ mir_194_5p + miR_130b_3p + miR_769_5p + miR_30d_5p	64.38	43.58	10.9446	9.5914	10.9446	6.0554	53.2947	64.38
Grade ~ mir_194_5p + miR_130b_3p + miR_375_3p + miR_671_5p	53.44	40.53	9.0848	10.1099	9.0848	7.9152	47.3297	53.44
Grade ~ mir_194_5p + miR_130b_3p + miR_375_3p + miR_30d_5p	61.58	45.26	10.4686	9.3058	10.4686	6.5314	52.9402	61.58
Grade ~ mir_194_5p + miR_130b_3p + miR_671_5p + miR_30d_5p	61.77	41.47	10.5009	9.9501	10.5009	6.4991	51.3466	61.77
Grade ~ mir_194_5p + miR_96_5p + miR_127_3p + miR_129_5p	69.05	53.33	11.7385	7.9339	11.7385	5.2615	59.6699	69.05
Grade ~ mir_194_5p + miR_96_5p + miR_127_3p + miR_769_5p	68.31	47.31	11.6127	8.9573	11.6127	5.3873	56.4545	68.31
Grade ~ mir_194_5p + miR_96_5p + miR_127_3p + miR_375_3p	70.31	65	11.9527	5.95	11.9527	5.0473	66.7648	70.31
Grade ~ mir_194_5p + miR_96_5p + miR_127_3p + miR_671_5p	61.37	42.3	10.4329	9.809	10.4329	6.5671	51.5411	61.37
Grade ~ mir_194_5p + miR_96_5p + miR_127_3p + miR_30d_5p	73.46	54.03	12.4882	7.8149	12.4882	4.5118	61.5088	73.46
Grade ~ mir_194_5p + miR_96_5p + miR_129_5p + miR_769_5p	60.98	37.42	10.3666	10.6386	10.3666	6.6334	49.3525	60.98
Grade ~ mir_194_5p + miR_96_5p + miR_129_5p + miR_375_3p	55.32	42.7	9.4044	9.741	9.4044	7.5956	49.1209	55.32
Grade ~ mir_194_5p + miR_96_5p + miR_129_5p + miR_671_5p	60.31	38.94	10.2527	10.3802	10.2527	6.7473	49.691	60.31
Grade ~ mir_194_5p + miR_96_5p + miR_129_5p + miR_30d_5p	53.49	41.63	9.0933	9.9229	9.0933	7.9067	47.8187	53.49
Grade ~ mir_194_5p + miR_96_5p + miR_769_5p + miR_375_3p	61.95	43.46	10.5315	9.6118	10.5315	6.4685	52.2829	61.95
Grade ~ mir_194_5p + miR_96_5p + miR_769_5p + miR_671_5p	57.9	42.64	9.843	9.7512	9.843	7.157	50.2343	57.9
Grade ~ mir_194_5p + miR_96_5p + miR_769_5p + miR_30d_5p	55.99	51.64	9.5183	8.2212	9.5183	7.4817	53.656	55.99
Grade ~ mir_194_5p + miR_96_5p + miR_375_3p + miR_671_5p	56.2	43.64	9.554	9.5812	9.554	7.446	49.9289	56.2
Grade ~ mir_194_5p + miR_96_5p + miR_375_3p + miR_30d_5p	63.94	54.36	10.8698	7.7588	10.8698	6.1302	58.3501	63.94
Grade ~ mir_194_5p + miR_96_5p + miR_671_5p + miR_30d_5p	56.45	48.75	9.5965	8.7125	9.5965	7.4035	52.4141	56.45
Grade ~ mir_194_5p + miR_127_3p + miR_129_5p + miR_769_5p	62.34	39.57	10.5978	10.2731	10.5978	6.4022	50.7779	62.34
Grade ~ mir_194_5p + miR_127_3p + miR_129_5p + miR_375_3p	55.75	43.33	9.4775	9.6339	9.4775	7.5225	49.5908	55.75
Grade ~ mir_194_5p + miR_127_3p + miR_129_5p + miR_671_5p	52.3	35.6	8.891	10.948	8.891	8.109	44.8158	52.3
Grade ~ mir_194_5p + miR_127_3p + miR_129_5p + miR_30d_5p	66.47	52.72	11.2999	8.0376	11.2999	5.7001	58.4352	66.47
Grade ~ mir_194_5p + miR_127_3p + miR_769_5p + miR_375_3p	58.34	46.33	9.9178	9.1239	9.9178	7.0822	52.0846	58.34
Grade ~ mir_194_5p + miR_127_3p + miR_769_5p + miR_671_5p	64.84	52.91	11.0228	8.0053	11.0228	5.9772	57.9291	64.84
Grade ~ mir_194_5p + miR_127_3p + miR_769_5p + miR_30d_5p	74.02	62.68	12.5834	6.3444	12.5834	4.4166	66.481	74.02
Grade ~ mir_194_5p + miR_127_3p + miR_375_3p + miR_671_5p	58.72	48.09	9.9824	8.8247	9.9824	7.0176	53.0778	58.72
Grade ~ mir_194_5p + miR_127_3p + miR_375_3p + miR_30d_5p	68.22	56.55	11.5974	7.3865	11.5974	5.4026	61.0907	68.22
Grade ~ mir_194_5p + miR_127_3p + miR_671_5p + miR_30d_5p	66.08	55.34	11.2336	7.5922	11.2336	5.7664	59.6713	66.08
Grade ~ mir_194_5p + miR_129_5p + miR_769_5p + miR_375_3p	55.72	31.51	9.4724	11.6433	9.4724	7.5276	44.8595	55.72
Grade ~ mir_194_5p + miR_129_5p + miR_769_5p + miR_671_5p	60.14	32.26	10.2238	11.5158	10.2238	6.7762	47.0285	60.14
Grade ~ mir_194_5p + miR_129_5p + miR_769_5p + miR_30d_5p	58.76	36.54	9.9892	10.7882	9.9892	7.0108	48.0772	58.76
Grade ~ mir_194_5p + miR_129_5p + miR_375_3p + miR_671_5p	60.54	41.85	10.2918	9.8855	10.2918	6.7082	51.0068	60.54
Grade ~ mir_194_5p + miR_129_5p + miR_375_3p + miR_30d_5p	63.64	55.23	10.8188	7.6109	10.8188	6.1812	58.7031	63.64
Grade ~ mir_194_5p + miR_129_5p + miR_671_5p + miR_30d_5p	58.99	41.49	10.0283	9.9467	10.0283	6.9717	50.2043	58.99
Grade ~ mir_194_5p + miR_769_5p + miR_375_3p + miR_671_5p	61.23	45.5	10.4091	9.265	10.4091	6.5909	52.9076	61.23
Grade ~ mir_194_5p + miR_769_5p + miR_375_3p + miR_30d_5p	67.31	51.12	11.4427	8.3096	11.4427	5.5573	57.931	67.31
Grade ~ mir_194_5p + miR_769_5p + miR_671_5p + miR_30d_5p	61.5	45.37	10.455	9.2871	10.455	6.545	52.9579	61.5
Grade ~ mir_194_5p + miR_375_3p + miR_671_5p + miR_30d_5p	65.8	47.18	11.186	8.9794	11.186	5.814	55.4713	65.8
Grade ~ miR_130b_3p + miR_96_5p + miR_127_3p + miR_129_5p	73.04	60.55	12.4168	6.7065	12.4168	4.5832	64.9302	73.04
Grade ~ miR_130b_3p + miR_96_5p + miR_127_3p + miR_769_5p	63.41	63.66	10.7797	6.1778	10.7797	6.2203	63.5689	63.41
Grade ~ miR_130b_3p + miR_96_5p + miR_127_3p + miR_375_3p	66.32	68.61	11.2744	5.3363	11.2744	5.7256	67.8743	66.32
Grade ~ miR_130b_3p + miR_96_5p + miR_127_3p + miR_671_5p	62.4	58.46	10.608	7.0618	10.608	6.392	60.0346	62.4
Grade ~ miR_130b_3p + miR_96_5p + miR_127_3p + miR_30d_5p	59.42	66.78	10.1014	5.6474	10.1014	6.8986	64.1408	59.42
Grade ~ miR_130b_3p + miR_96_5p + miR_129_5p + miR_769_5p	60.27	51.61	10.2459	8.2263	10.2459	6.7541	55.4666	60.27
Grade ~ miR_130b_3p + miR_96_5p + miR_129_5p + miR_375_3p	57.2	50.87	9.724	8.3521	9.724	7.276	53.7948	57.2
Grade ~ miR_130b_3p + miR_96_5p + miR_129_5p + miR_671_5p	60.42	48.14	10.2714	8.8162	10.2714	6.7286	53.8119	60.42
Grade ~ miR_130b_3p + miR_96_5p + miR_129_5p + miR_30d_5p	52.89	50.49	8.9913	8.4167	8.9913	8.0087	51.6504	52.89
Grade ~ miR_130b_3p + miR_96_5p + miR_769_5p + miR_375_3p	57.06	50.33	9.7002	8.4439	9.7002	7.2998	53.462	57.06
Grade ~ miR_130b_3p + miR_96_5p + miR_769_5p + miR_671_5p	48.38	46.21	8.2246	9.1443	8.2246	8.7754	47.3525	48.38
Grade ~ miR_130b_3p + miR_96_5p + miR_769_5p + miR_30d_5p	54.94	49.93	9.3398	8.5119	9.3398	7.6602	52.3188	54.94
Grade ~ miR_130b_3p + miR_96_5p + miR_375_3p + miR_671_5p	52.23	48.24	8.8791	8.7992	8.8791	8.1209	50.226	52.23
Grade ~ miR_130b_3p + miR_96_5p + miR_375_3p + miR_30d_5p	59.2	46.1	10.064	9.163	10.064	6.936	52.3431	59.2
Grade ~ miR_130b_3p + miR_96_5p + miR_671_5p + miR_30d_5p	55	49.09	9.35	8.6547	9.35	7.65	51.9309	55
Grade ~ miR_130b_3p + miR_127_3p + miR_129_5p + miR_769_5p	68.87	57.58	11.7079	7.2114	11.7079	5.2921	61.8834	68.87
Grade ~ miR_130b_3p + miR_127_3p + miR_129_5p + miR_375_3p	73.54	57.42	12.5018	7.2386	12.5018	4.4982	63.331	73.54
Grade ~ miR_130b_3p + miR_127_3p + miR_129_5p + miR_671_5p	58.35	44.83	9.9195	9.3789	9.9195	7.0805	51.4006	58.35
Grade ~ miR_130b_3p + miR_127_3p + miR_129_5p + miR_30d_5p	59.32	57.4	10.0844	7.242	10.0844	6.9156	58.2025	59.32
Grade ~ miR_130b_3p + miR_127_3p + miR_769_5p + miR_375_3p	72.83	58.67	12.3811	7.0261	12.3811	4.6189	63.7964	72.83
Grade ~ miR_130b_3p + miR_127_3p + miR_769_5p + miR_671_5p	71.9	57.7	12.223	7.191	12.223	4.777	62.9597	71.9
Grade ~ miR_130b_3p + miR_127_3p + miR_769_5p + miR_30d_5p	71.53	63.71	12.1601	6.1693	12.1601	4.8399	66.3421	71.53
Grade ~ miR_130b_3p + miR_127_3p + miR_375_3p + miR_671_5p	68.72	53.68	11.6824	7.8744	11.6824	5.3176	59.7357	68.72
Grade ~ miR_130b_3p + miR_127_3p + miR_375_3p + miR_30d_5p	63.66	53.82	10.8222	7.8506	10.8222	6.1778	57.957	63.66
Grade ~ miR_130b_3p + miR_127_3p + miR_671_5p + miR_30d_5p	83.38	57.87	14.1746	7.1621	14.1746	2.8254	66.433	83.38
Grade ~ miR_130b_3p + miR_129_5p + miR_769_5p + miR_375_3p	57.18	43.39	9.7206	9.6237	9.7206	7.2794	50.2505	57.18
Grade ~ miR_130b_3p + miR_129_5p + miR_769_5p + miR_671_5p	46.67	45.31	7.9339	9.2973	7.9339	9.0661	46.0438	46.67
Grade ~ miR_130b_3p + miR_129_5p + miR_769_5p + miR_30d_5p	47.84	46.98	8.1328	9.0134	8.1328	8.8672	47.4321	47.84
Grade ~ miR_130b_3p + miR_129_5p + miR_375_3p + miR_671_5p	54.13	42.63	9.2021	9.7529	9.2021	7.7979	48.5471	54.13
Grade ~ miR_130b_3p + miR_129_5p + miR_375_3p + miR_30d_5p	62.34	48.58	10.5978	8.7414	10.5978	6.4022	54.7996	62.34
Grade ~ miR_130b_3p + miR_129_5p + miR_671_5p + miR_30d_5p	47.94	48.63	8.1498	8.7329	8.1498	8.8502	48.2731	47.94
Grade ~ miR_130b_3p + miR_769_5p + miR_375_3p + miR_671_5p	55.79	45.1	9.4843	9.333	9.4843	7.5157	50.402	55.79
Grade ~ miR_130b_3p + miR_769_5p + miR_375_3p + miR_30d_5p	70.18	51.81	11.9306	8.1923	11.9306	5.0694	59.2887	70.18
Grade ~ miR_130b_3p + miR_769_5p + miR_671_5p + miR_30d_5p	45.12	42.78	7.6704	9.7274	7.6704	9.3296	44.0883	45.12
Grade ~ miR_130b_3p + miR_375_3p + miR_671_5p + miR_30d_5p	68.9	46.94	11.713	9.0202	11.713	5.287	56.4939	68.9
Grade ~ miR_96_5p + miR_127_3p + miR_129_5p + miR_769_5p	59.85	43.8	10.1745	9.554	10.1745	6.8255	51.5726	59.85
Grade ~ miR_96_5p + miR_127_3p + miR_129_5p + miR_375_3p	60.48	68.05	10.2816	5.4315	10.2816	6.7184	65.4333	60.48
Grade ~ miR_96_5p + miR_127_3p + miR_129_5p + miR_671_5p	52.91	46.75	8.9947	9.0525	8.9947	8.0053	49.8399	52.91
Grade ~ miR_96_5p + miR_127_3p + miR_129_5p + miR_30d_5p	62.99	63.41	10.7083	6.2203	10.7083	6.2917	63.2557	62.99
Grade ~ miR_96_5p + miR_127_3p + miR_769_5p + miR_375_3p	60.42	60.97	10.2714	6.6351	10.2714	6.7286	60.7541	60.42
Grade ~ miR_96_5p + miR_127_3p + miR_769_5p + miR_671_5p	50.37	42.01	8.5629	9.8583	8.5629	8.4371	46.4839	50.37
Grade ~ miR_96_5p + miR_127_3p + miR_769_5p + miR_30d_5p	65	65.23	11.05	5.9109	11.05	5.95	65.1498	65
Grade ~ miR_96_5p + miR_127_3p + miR_375_3p + miR_671_5p	60.26	56.05	10.2442	7.4715	10.2442	6.7558	57.8255	60.26
Grade ~ miR_96_5p + miR_127_3p + miR_375_3p + miR_30d_5p	70.82	70.69	12.0394	4.9827	12.0394	4.9606	70.7281	70.82
Grade ~ miR_96_5p + miR_127_3p + miR_671_5p + miR_30d_5p	61.8	63.51	10.506	6.2033	10.506	6.494	62.8752	61.8
Grade ~ miR_96_5p + miR_129_5p + miR_769_5p + miR_375_3p	51.63	35	8.7771	11.05	8.7771	8.2229	44.2682	51.63
Grade ~ miR_96_5p + miR_129_5p + miR_769_5p + miR_671_5p	52.37	42.33	8.9029	9.8039	8.9029	8.0971	47.5918	52.37
Grade ~ miR_96_5p + miR_129_5p + miR_769_5p + miR_30d_5p	51.88	43.28	8.8196	9.6424	8.8196	8.1804	47.7716	51.88
Grade ~ miR_96_5p + miR_129_5p + miR_375_3p + miR_671_5p	59.36	46.41	10.0912	9.1103	10.0912	6.9088	52.5542	59.36
Grade ~ miR_96_5p + miR_129_5p + miR_375_3p + miR_30d_5p	57.27	52.28	9.7359	8.1124	9.7359	7.2641	54.5481	57.27
Grade ~ miR_96_5p + miR_129_5p + miR_671_5p + miR_30d_5p	53.62	46.77	9.1154	9.0491	9.1154	7.8846	50.1825	53.62
Grade ~ miR_96_5p + miR_769_5p + miR_375_3p + miR_671_5p	50.17	40.23	8.5289	10.1609	8.5289	8.4711	45.634	50.17
Grade ~ miR_96_5p + miR_769_5p + miR_375_3p + miR_30d_5p	57.38	59.24	9.7546	6.9292	9.7546	7.2454	58.4675	57.38
Grade ~ miR_96_5p + miR_769_5p + miR_671_5p + miR_30d_5p	47.89	53.65	8.1413	7.8795	8.1413	8.8587	50.8171	47.89
Grade ~ miR_96_5p + miR_375_3p + miR_671_5p + miR_30d_5p	59.46	50.92	10.1082	8.3436	10.1082	6.8918	54.7816	59.46
Grade ~ miR_127_3p + miR_129_5p + miR_769_5p + miR_375_3p	67.67	50.09	11.5039	8.4847	11.5039	5.4961	57.5523	67.67
Grade ~ miR_127_3p + miR_129_5p + miR_769_5p + miR_671_5p	50.05	38.84	8.5085	10.3972	8.5085	8.4915	45.0049	50.05
Grade ~ miR_127_3p + miR_129_5p + miR_769_5p + miR_30d_5p	59.29	50.04	10.0793	8.4932	10.0793	6.9207	54.27	59.29
Grade ~ miR_127_3p + miR_129_5p + miR_375_3p + miR_671_5p	57.24	49.96	9.7308	8.5068	9.7308	7.2692	53.3557	57.24
Grade ~ miR_127_3p + miR_129_5p + miR_375_3p + miR_30d_5p	65.57	57.75	11.1469	7.1825	11.1469	5.8531	60.8143	65.57
Grade ~ miR_127_3p + miR_129_5p + miR_671_5p + miR_30d_5p	48.24	49.34	8.2008	8.6122	8.2008	8.7992	48.7765	48.24
Grade ~ miR_127_3p + miR_769_5p + miR_375_3p + miR_671_5p	57.1	51.38	9.707	8.2654	9.707	7.293	54.0106	57.1
Grade ~ miR_127_3p + miR_769_5p + miR_375_3p + miR_30d_5p	66.74	55.13	11.3458	7.6279	11.3458	5.6542	59.7975	66.74
Grade ~ miR_127_3p + miR_769_5p + miR_671_5p + miR_30d_5p	59.37	52.8	10.0929	8.024	10.0929	6.9071	55.7099	59.37
Grade ~ miR_127_3p + miR_375_3p + miR_671_5p + miR_30d_5p	56.12	49.4	9.5404	8.602	9.5404	7.4596	52.5862	56.12
Grade ~ miR_129_5p + miR_769_5p + miR_375_3p + miR_671_5p	52.62	47.07	8.9454	8.9981	8.9454	8.0546	49.8532	52.62
Grade ~ miR_129_5p + miR_769_5p + miR_375_3p + miR_30d_5p	62.18	51.19	10.5706	8.2977	10.5706	6.4294	56.0231	62.18
Grade ~ miR_129_5p + miR_769_5p + miR_671_5p + miR_30d_5p	46.23	37.28	7.8591	10.6624	7.8591	9.1409	42.4323	46.23
Grade ~ miR_129_5p + miR_375_3p + miR_671_5p + miR_30d_5p	58.95	51.13	10.0215	8.3079	10.0215	6.9785	54.6745	58.95
Grade ~ miR_769_5p + miR_375_3p + miR_671_5p + miR_30d_5p	67.1	56.41	11.407	7.4103	11.407	5.593	60.6197	67.1
Grade ~ miR_106b + mir_194_5p + miR_130b_3p + miR_96_5p + miR_127_3p	75.76	59.67	12.8792	6.8561	12.8792	4.1208	65.2597	75.76
Grade ~ miR_106b + mir_194_5p + miR_130b_3p + miR_96_5p + miR_129_5p	59.28	61.16	10.0776	6.6028	10.0776	6.9224	60.4158	59.28
Grade ~ miR_106b + mir_194_5p + miR_130b_3p + miR_96_5p + miR_769_5p	57.2	55.42	9.724	7.5786	9.724	7.276	56.1996	57.2
Grade ~ miR_106b + mir_194_5p + miR_130b_3p + miR_96_5p + miR_375_3p	58.3	55.44	9.911	7.5752	9.911	7.089	56.679	58.3
Grade ~ miR_106b + mir_194_5p + miR_130b_3p + miR_96_5p + miR_671_5p	56.12	58.55	9.5404	7.0465	9.5404	7.4596	57.5177	56.12
Grade ~ miR_106b + mir_194_5p + miR_130b_3p + miR_96_5p + miR_30d_5p	67.86	53.5	11.5362	7.905	11.5362	5.4638	59.3389	67.86
Grade ~ miR_106b + mir_194_5p + miR_130b_3p + miR_127_3p + miR_129_5p	82.05	60.73	13.9485	6.6759	13.9485	3.0515	67.6311	82.05
Grade ~ miR_106b + mir_194_5p + miR_130b_3p + miR_127_3p + miR_769_5p	70.32	53.18	11.9544	7.9594	11.9544	5.0456	60.0307	70.32
Grade ~ miR_106b + mir_194_5p + miR_130b_3p + miR_127_3p + miR_375_3p	74.61	59.13	12.6837	6.9479	12.6837	4.3163	64.6086	74.61
Grade ~ miR_106b + mir_194_5p + miR_130b_3p + miR_127_3p + miR_671_5p	74.87	49.91	12.7279	8.5153	12.7279	4.2721	59.9152	74.87
Grade ~ miR_106b + mir_194_5p + miR_130b_3p + miR_127_3p + miR_30d_5p	72.97	55.08	12.4049	7.6364	12.4049	4.5951	61.8967	72.97
Grade ~ miR_106b + mir_194_5p + miR_130b_3p + miR_129_5p + miR_769_5p	75.25	52.77	12.7925	8.0291	12.7925	4.2075	61.4386	75.25
Grade ~ miR_106b + mir_194_5p + miR_130b_3p + miR_129_5p + miR_375_3p	61.86	57.52	10.5162	7.2216	10.5162	6.4838	59.2869	61.86
Grade ~ miR_106b + mir_194_5p + miR_130b_3p + miR_129_5p + miR_671_5p	76.75	61.5	13.0475	6.545	13.0475	3.9525	66.5944	76.75
Grade ~ miR_106b + mir_194_5p + miR_130b_3p + miR_129_5p + miR_30d_5p	67.76	55.95	11.5192	7.4885	11.5192	5.4808	60.6028	67.76
Grade ~ miR_106b + mir_194_5p + miR_130b_3p + miR_769_5p + miR_375_3p	60.32	50.51	10.2544	8.4133	10.2544	6.7456	54.9312	60.32
Grade ~ miR_106b + mir_194_5p + miR_130b_3p + miR_769_5p + miR_671_5p	66.56	47.12	11.3152	8.9896	11.3152	5.6848	55.7267	66.56
Grade ~ miR_106b + mir_194_5p + miR_130b_3p + miR_769_5p + miR_30d_5p	72.25	56.96	12.2825	7.3168	12.2825	4.7175	62.6681	72.25
Grade ~ miR_106b + mir_194_5p + miR_130b_3p + miR_375_3p + miR_671_5p	62.86	51.77	10.6862	8.1991	10.6862	6.3138	56.5848	62.86
Grade ~ miR_106b + mir_194_5p + miR_130b_3p + miR_375_3p + miR_30d_5p	63.7	48.13	10.829	8.8179	10.829	6.171	55.1181	63.7
Grade ~ miR_106b + mir_194_5p + miR_130b_3p + miR_671_5p + miR_30d_5p	68.42	51.05	11.6314	8.3215	11.6314	5.3686	58.2943	68.42
Grade ~ miR_106b + mir_194_5p + miR_96_5p + miR_127_3p + miR_129_5p	63.84	47.14	10.8528	8.9862	10.8528	6.1472	54.7044	63.84
Grade ~ miR_106b + mir_194_5p + miR_96_5p + miR_127_3p + miR_769_5p	62.33	46.61	10.5961	9.0763	10.5961	6.4039	53.8628	62.33
Grade ~ miR_106b + mir_194_5p + miR_96_5p + miR_127_3p + miR_375_3p	64.82	48.61	11.0194	8.7363	11.0194	5.9806	55.7783	64.82
Grade ~ miR_106b + mir_194_5p + miR_96_5p + miR_127_3p + miR_671_5p	60.94	39.35	10.3598	10.3105	10.3598	6.6402	50.1193	60.94
Grade ~ miR_106b + mir_194_5p + miR_96_5p + miR_127_3p + miR_30d_5p	65.43	43.42	11.1231	9.6186	11.1231	5.8769	53.6268	65.43
Grade ~ miR_106b + mir_194_5p + miR_96_5p + miR_129_5p + miR_769_5p	60.28	37.09	10.2476	10.6947	10.2476	6.7524	48.9325	60.28
Grade ~ miR_106b + mir_194_5p + miR_96_5p + miR_129_5p + miR_375_3p	52.4	42.06	8.908	9.8498	8.908	8.092	47.4896	52.4
Grade ~ miR_106b + mir_194_5p + miR_96_5p + miR_129_5p + miR_671_5p	59.7	41.01	10.149	10.0283	10.149	6.851	50.2991	59.7
Grade ~ miR_106b + mir_194_5p + miR_96_5p + miR_129_5p + miR_30d_5p	53.53	38	9.1001	10.54	9.1001	7.8999	46.3343	53.53
Grade ~ miR_106b + mir_194_5p + miR_96_5p + miR_769_5p + miR_375_3p	55.59	42.92	9.4503	9.7036	9.4503	7.5497	49.3388	55.59
Grade ~ miR_106b + mir_194_5p + miR_96_5p + miR_769_5p + miR_671_5p	53.71	37.99	9.1307	10.5417	9.1307	7.8693	46.4138	53.71
Grade ~ miR_106b + mir_194_5p + miR_96_5p + miR_769_5p + miR_30d_5p	55.72	40.51	9.4724	10.1133	9.4724	7.5276	48.3639	55.72
Grade ~ miR_106b + mir_194_5p + miR_96_5p + miR_375_3p + miR_671_5p	52.43	39.6	8.9131	10.268	8.9131	8.0869	46.4681	52.43
Grade ~ miR_106b + mir_194_5p + miR_96_5p + miR_375_3p + miR_30d_5p	62.43	49.16	10.6131	8.6428	10.6131	6.3869	55.1161	62.43
Grade ~ miR_106b + mir_194_5p + miR_96_5p + miR_671_5p + miR_30d_5p	56.09	39.23	9.5353	10.3309	9.5353	7.4647	47.9976	56.09
Grade ~ miR_106b + mir_194_5p + miR_127_3p + miR_129_5p + miR_769_5p	54.68	33.58	9.2956	11.2914	9.2956	7.7044	45.1528	54.68
Grade ~ miR_106b + mir_194_5p + miR_127_3p + miR_129_5p + miR_375_3p	55.77	42.82	9.4809	9.7206	9.4809	7.5191	49.3758	55.77
Grade ~ miR_106b + mir_194_5p + miR_127_3p + miR_129_5p + miR_671_5p	50.85	28.09	8.6445	12.2247	8.6445	8.3555	41.4223	50.85
Grade ~ miR_106b + mir_194_5p + miR_127_3p + miR_129_5p + miR_30d_5p	65.07	39.35	11.0619	10.3105	11.0619	5.9381	51.7579	65.07
Grade ~ miR_106b + mir_194_5p + miR_127_3p + miR_769_5p + miR_375_3p	58.85	44.12	10.0045	9.4996	10.0045	6.9955	51.2943	58.85
Grade ~ miR_106b + mir_194_5p + miR_127_3p + miR_769_5p + miR_671_5p	62	40.93	10.54	10.0419	10.54	6.46	51.21	62
Grade ~ miR_106b + mir_194_5p + miR_127_3p + miR_769_5p + miR_30d_5p	68.08	45.03	11.5736	9.3449	11.5736	5.4264	55.3271	68.08
Grade ~ miR_106b + mir_194_5p + miR_127_3p + miR_375_3p + miR_671_5p	59.24	39.9	10.0708	10.217	10.0708	6.9292	49.6397	59.24
Grade ~ miR_106b + mir_194_5p + miR_127_3p + miR_375_3p + miR_30d_5p	69.58	47.11	11.8286	8.9913	11.8286	5.1714	56.8139	69.58
Grade ~ miR_106b + mir_194_5p + miR_127_3p + miR_671_5p + miR_30d_5p	62.1	38.01	10.557	10.5383	10.557	6.443	50.0443	62.1
Grade ~ miR_106b + mir_194_5p + miR_129_5p + miR_769_5p + miR_375_3p	55.5	30.97	9.435	11.7351	9.435	7.565	44.5676	55.5
Grade ~ miR_106b + mir_194_5p + miR_129_5p + miR_769_5p + miR_671_5p	61.11	22.95	10.3887	13.0985	10.3887	6.6113	44.2313	61.11
Grade ~ miR_106b + mir_194_5p + miR_129_5p + miR_769_5p + miR_30d_5p	60.83	28.25	10.3411	12.1975	10.3411	6.6589	45.8817	60.83
Grade ~ miR_106b + mir_194_5p + miR_129_5p + miR_375_3p + miR_671_5p	59.07	36.1	10.0419	10.863	10.0419	6.9581	48.0361	59.07
Grade ~ miR_106b + mir_194_5p + miR_129_5p + miR_375_3p + miR_30d_5p	62.04	37.13	10.5468	10.6879	10.5468	6.4532	49.6678	62.04
Grade ~ miR_106b + mir_194_5p + miR_129_5p + miR_671_5p + miR_30d_5p	64.72	29.27	11.0024	12.0241	11.0024	5.9976	47.7815	64.72
Grade ~ miR_106b + mir_194_5p + miR_769_5p + miR_375_3p + miR_671_5p	56.52	36.02	9.6084	10.8766	9.6084	7.3916	46.9046	56.52
Grade ~ miR_106b + mir_194_5p + miR_769_5p + miR_375_3p + miR_30d_5p	67.48	36.28	11.4716	10.8324	11.4716	5.5284	51.4329	67.48
Grade ~ miR_106b + mir_194_5p + miR_769_5p + miR_671_5p + miR_30d_5p	64.28	33.52	10.9276	11.3016	10.9276	6.0724	49.1588	64.28
Grade ~ miR_106b + mir_194_5p + miR_375_3p + miR_671_5p + miR_30d_5p	66.89	36	11.3713	10.88	11.3713	5.6287	51.104	66.89
Grade ~ miR_106b + miR_130b_3p + miR_96_5p + miR_127_3p + miR_129_5p	75.8	68.39	12.886	5.3737	12.886	4.114	70.5707	75.8
Grade ~ miR_106b + miR_130b_3p + miR_96_5p + miR_127_3p + miR_769_5p	66.63	61.84	11.3271	6.4872	11.3271	5.6729	63.5843	66.63
Grade ~ miR_106b + miR_130b_3p + miR_96_5p + miR_127_3p + miR_375_3p	56.69	63.59	9.6373	6.1897	9.6373	7.3627	60.8915	56.69
Grade ~ miR_106b + miR_130b_3p + miR_96_5p + miR_127_3p + miR_671_5p	69.28	64.68	11.7776	6.0044	11.7776	5.2224	66.2333	69.28
Grade ~ miR_106b + miR_130b_3p + miR_96_5p + miR_127_3p + miR_30d_5p	58.03	62.98	9.8651	6.2934	9.8651	7.1349	61.0521	58.03
Grade ~ miR_106b + miR_130b_3p + miR_96_5p + miR_129_5p + miR_769_5p	70.77	63.22	12.0309	6.2526	12.0309	4.9691	65.802	70.77
Grade ~ miR_106b + miR_130b_3p + miR_96_5p + miR_129_5p + miR_375_3p	63.6	65.25	10.812	5.9075	10.812	6.188	64.667	63.6
Grade ~ miR_106b + miR_130b_3p + miR_96_5p + miR_129_5p + miR_671_5p	73.64	61.38	12.5188	6.5654	12.5188	4.4812	65.5977	73.64
Grade ~ miR_106b + miR_130b_3p + miR_96_5p + miR_129_5p + miR_30d_5p	63.03	63.61	10.7151	6.1863	10.7151	6.2849	63.3977	63.03
Grade ~ miR_106b + miR_130b_3p + miR_96_5p + miR_769_5p + miR_375_3p	54.2	56.31	9.214	7.4273	9.214	7.786	55.3683	54.2
Grade ~ miR_106b + miR_130b_3p + miR_96_5p + miR_769_5p + miR_671_5p	52.58	53.04	8.9386	7.9832	8.9386	8.0614	52.823	52.58
Grade ~ miR_106b + miR_130b_3p + miR_96_5p + miR_769_5p + miR_30d_5p	59.89	56.38	10.1813	7.4154	10.1813	6.8187	57.8591	59.89
Grade ~ miR_106b + miR_130b_3p + miR_96_5p + miR_375_3p + miR_671_5p	53.73	50.72	9.1341	8.3776	9.1341	7.8659	52.16	53.73
Grade ~ miR_106b + miR_130b_3p + miR_96_5p + miR_375_3p + miR_30d_5p	55.37	48.04	9.4129	8.8332	9.4129	7.5871	51.5886	55.37
Grade ~ miR_106b + miR_130b_3p + miR_96_5p + miR_671_5p + miR_30d_5p	59.55	51.49	10.1235	8.2467	10.1235	6.8765	55.1083	59.55
Grade ~ miR_106b + miR_130b_3p + miR_127_3p + miR_129_5p + miR_769_5p	80.78	53.65	13.7326	7.8795	13.7326	3.2674	63.5413	80.78
Grade ~ miR_106b + miR_130b_3p + miR_127_3p + miR_129_5p + miR_375_3p	87.84	53.79	14.9328	7.8557	14.9328	2.0672	65.5278	87.84
Grade ~ miR_106b + miR_130b_3p + miR_127_3p + miR_129_5p + miR_671_5p	81.97	59.55	13.9349	6.8765	13.9349	3.0651	66.958	81.97
Grade ~ miR_106b + miR_130b_3p + miR_127_3p + miR_129_5p + miR_30d_5p	87.82	74.42	14.9294	4.3486	14.9294	2.0706	77.4427	87.82
Grade ~ miR_106b + miR_130b_3p + miR_127_3p + miR_769_5p + miR_375_3p	82.42	63.08	14.0114	6.2764	14.0114	2.9886	69.0632	82.42
Grade ~ miR_106b + miR_130b_3p + miR_127_3p + miR_769_5p + miR_671_5p	82.4	68.85	14.008	5.2955	14.008	2.992	72.5672	82.4
Grade ~ miR_106b + miR_130b_3p + miR_127_3p + miR_769_5p + miR_30d_5p	85.88	64.86	14.5996	5.9738	14.5996	2.4004	70.9635	85.88
Grade ~ miR_106b + miR_130b_3p + miR_127_3p + miR_375_3p + miR_671_5p	82.43	65.51	14.0131	5.8633	14.0131	2.9869	70.5012	82.43
Grade ~ miR_106b + miR_130b_3p + miR_127_3p + miR_375_3p + miR_30d_5p	74.47	57.53	12.6599	7.2199	12.6599	4.3401	63.6822	74.47
Grade ~ miR_106b + miR_130b_3p + miR_127_3p + miR_671_5p + miR_30d_5p	83.53	63.95	14.2001	6.1285	14.2001	2.7999	69.8528	83.53
Grade ~ miR_106b + miR_130b_3p + miR_129_5p + miR_769_5p + miR_375_3p	79.99	68.61	13.5983	5.3363	13.5983	3.4017	71.8172	79.99
Grade ~ miR_106b + miR_130b_3p + miR_129_5p + miR_769_5p + miR_671_5p	75.22	70.37	12.7874	5.0371	12.7874	4.2126	71.7406	75.22
Grade ~ miR_106b + miR_130b_3p + miR_129_5p + miR_769_5p + miR_30d_5p	71.78	67.64	12.2026	5.5012	12.2026	4.7974	68.9264	71.78
Grade ~ miR_106b + miR_130b_3p + miR_129_5p + miR_375_3p + miR_671_5p	75.84	62	12.8928	6.46	12.8928	4.1072	66.6198	75.84
Grade ~ miR_106b + miR_130b_3p + miR_129_5p + miR_375_3p + miR_30d_5p	68.86	62.72	11.7062	6.3376	11.7062	5.2938	64.8766	68.86
Grade ~ miR_106b + miR_130b_3p + miR_129_5p + miR_671_5p + miR_30d_5p	75.25	71.8	12.7925	4.794	12.7925	4.2075	72.7405	75.25
Grade ~ miR_106b + miR_130b_3p + miR_769_5p + miR_375_3p + miR_671_5p	65.32	47.76	11.1044	8.8808	11.1044	5.8956	55.5631	65.32
Grade ~ miR_106b + miR_130b_3p + miR_769_5p + miR_375_3p + miR_30d_5p	73.54	59.27	12.5018	6.9241	12.5018	4.4982	64.3563	73.54
Grade ~ miR_106b + miR_130b_3p + miR_769_5p + miR_671_5p + miR_30d_5p	73.69	48.71	12.5273	8.7193	12.5273	4.4727	58.9614	73.69
Grade ~ miR_106b + miR_130b_3p + miR_375_3p + miR_671_5p + miR_30d_5p	78.11	51.66	13.2787	8.2178	13.2787	3.7213	61.7715	78.11
Grade ~ miR_106b + miR_96_5p + miR_127_3p + miR_129_5p + miR_769_5p	60.29	44.93	10.2493	9.3619	10.2493	6.7507	52.2625	60.29
Grade ~ miR_106b + miR_96_5p + miR_127_3p + miR_129_5p + miR_375_3p	65.22	48.34	11.0874	8.7822	11.0874	5.9126	55.8008	65.22
Grade ~ miR_106b + miR_96_5p + miR_127_3p + miR_129_5p + miR_671_5p	58.58	42.14	9.9586	9.8362	9.9586	7.0414	50.3092	58.58
Grade ~ miR_106b + miR_96_5p + miR_127_3p + miR_129_5p + miR_30d_5p	63.69	50.91	10.8273	8.3453	10.8273	6.1727	56.4728	63.69
Grade ~ miR_106b + miR_96_5p + miR_127_3p + miR_769_5p + miR_375_3p	62.45	48.24	10.6165	8.7992	10.6165	6.3835	54.68	62.45
Grade ~ miR_106b + miR_96_5p + miR_127_3p + miR_769_5p + miR_671_5p	54.56	39.24	9.2752	10.3292	9.2752	7.7248	47.3118	54.56
Grade ~ miR_106b + miR_96_5p + miR_127_3p + miR_769_5p + miR_30d_5p	63.69	50.64	10.8273	8.3912	10.8273	6.1727	56.3379	63.69
Grade ~ miR_106b + miR_96_5p + miR_127_3p + miR_375_3p + miR_671_5p	61.27	44.28	10.4159	9.4724	10.4159	6.5841	52.372	61.27
Grade ~ miR_106b + miR_96_5p + miR_127_3p + miR_375_3p + miR_30d_5p	76.15	64.02	12.9455	6.1166	12.9455	4.0545	67.9122	76.15
Grade ~ miR_106b + miR_96_5p + miR_127_3p + miR_671_5p + miR_30d_5p	59.19	41.7	10.0623	9.911	10.0623	6.9377	50.3788	59.19
Grade ~ miR_106b + miR_96_5p + miR_129_5p + miR_769_5p + miR_375_3p	61.86	49.35	10.5162	8.6105	10.5162	6.4838	54.9818	61.86
Grade ~ miR_106b + miR_96_5p + miR_129_5p + miR_769_5p + miR_671_5p	62.66	45.06	10.6522	9.3398	10.6522	6.3478	53.2823	62.66
Grade ~ miR_106b + miR_96_5p + miR_129_5p + miR_769_5p + miR_30d_5p	63.01	48.36	10.7117	8.7788	10.7117	6.2883	54.9586	63.01
Grade ~ miR_106b + miR_96_5p + miR_129_5p + miR_375_3p + miR_671_5p	65.29	44.58	11.0993	9.4214	11.0993	5.9007	54.0883	65.29
Grade ~ miR_106b + miR_96_5p + miR_129_5p + miR_375_3p + miR_30d_5p	64.36	44.26	10.9412	9.4758	10.9412	6.0588	53.5887	64.36
Grade ~ miR_106b + miR_96_5p + miR_129_5p + miR_671_5p + miR_30d_5p	67.49	51.71	11.4733	8.2093	11.4733	5.5267	58.2916	67.49
Grade ~ miR_106b + miR_96_5p + miR_769_5p + miR_375_3p + miR_671_5p	59.52	44.48	10.1184	9.4384	10.1184	6.8816	51.7385	59.52
Grade ~ miR_106b + miR_96_5p + miR_769_5p + miR_375_3p + miR_30d_5p	66.12	54.41	11.2404	7.7503	11.2404	5.7596	59.189	66.12
Grade ~ miR_106b + miR_96_5p + miR_769_5p + miR_671_5p + miR_30d_5p	60.08	44.91	10.2136	9.3653	10.2136	6.7864	52.1664	60.08
Grade ~ miR_106b + miR_96_5p + miR_375_3p + miR_671_5p + miR_30d_5p	63.64	49.02	10.8188	8.6666	10.8188	6.1812	55.5226	63.64
Grade ~ miR_106b + miR_127_3p + miR_129_5p + miR_769_5p + miR_375_3p	74.98	47.64	12.7466	8.9012	12.7466	4.2534	58.8817	74.98
Grade ~ miR_106b + miR_127_3p + miR_129_5p + miR_769_5p + miR_671_5p	72.3	53.14	12.291	7.9662	12.291	4.709	60.6747	72.3
Grade ~ miR_106b + miR_127_3p + miR_129_5p + miR_769_5p + miR_30d_5p	78.33	50.05	13.3161	8.4915	13.3161	3.6839	61.0617	78.33
Grade ~ miR_106b + miR_127_3p + miR_129_5p + miR_375_3p + miR_671_5p	58.03	48.99	9.8651	8.6717	9.8651	7.1349	53.219	58.03
Grade ~ miR_106b + miR_127_3p + miR_129_5p + miR_375_3p + miR_30d_5p	76.39	58.17	12.9863	7.1111	12.9863	4.0137	64.6168	76.39
Grade ~ miR_106b + miR_127_3p + miR_129_5p + miR_671_5p + miR_30d_5p	59.45	48.28	10.1065	8.7924	10.1065	6.8935	53.4767	59.45
Grade ~ miR_106b + miR_127_3p + miR_769_5p + miR_375_3p + miR_671_5p	66.59	51.64	11.3203	8.2212	11.3203	5.6797	57.9295	66.59
Grade ~ miR_106b + miR_127_3p + miR_769_5p + miR_375_3p + miR_30d_5p	77.73	60.1	13.2141	6.783	13.2141	3.7859	66.0801	77.73
Grade ~ miR_106b + miR_127_3p + miR_769_5p + miR_671_5p + miR_30d_5p	73.4	51.89	12.478	8.1787	12.478	4.522	60.4066	73.4
Grade ~ miR_106b + miR_127_3p + miR_375_3p + miR_671_5p + miR_30d_5p	70.34	50.86	11.9578	8.3538	11.9578	5.0422	58.8718	70.34
Grade ~ miR_106b + miR_129_5p + miR_769_5p + miR_375_3p + miR_671_5p	65.33	36.41	11.1061	10.8103	11.1061	5.8939	50.6748	65.33
Grade ~ miR_106b + miR_129_5p + miR_769_5p + miR_375_3p + miR_30d_5p	69.33	37.27	11.7861	10.6641	11.7861	5.2139	52.4989	69.33
Grade ~ miR_106b + miR_129_5p + miR_769_5p + miR_671_5p + miR_30d_5p	65.48	37.83	11.1316	10.5689	11.1316	5.8684	51.2965	65.48
Grade ~ miR_106b + miR_129_5p + miR_375_3p + miR_671_5p + miR_30d_5p	65.28	40.13	11.0976	10.1779	11.0976	5.9024	52.1614	65.28
Grade ~ miR_106b + miR_769_5p + miR_375_3p + miR_671_5p + miR_30d_5p	75.7	50.99	12.869	8.3317	12.869	4.131	60.7008	75.7
Grade ~ mir_194_5p + miR_130b_3p + miR_96_5p + miR_127_3p + miR_129_5p	76.04	66.14	12.9268	5.7562	12.9268	4.0732	69.1902	76.04
Grade ~ mir_194_5p + miR_130b_3p + miR_96_5p + miR_127_3p + miR_769_5p	67.92	66.76	11.5464	5.6508	11.5464	5.4536	67.1412	67.92
Grade ~ mir_194_5p + miR_130b_3p + miR_96_5p + miR_127_3p + miR_375_3p	71.9	61.6	12.223	6.528	12.223	4.777	65.1859	71.9
Grade ~ mir_194_5p + miR_130b_3p + miR_96_5p + miR_127_3p + miR_671_5p	69.52	56.67	11.8184	7.3661	11.8184	5.1816	61.6039	69.52
Grade ~ mir_194_5p + miR_130b_3p + miR_96_5p + miR_127_3p + miR_30d_5p	75.12	59.22	12.7704	6.9326	12.7704	4.2296	64.8145	75.12
Grade ~ mir_194_5p + miR_130b_3p + miR_96_5p + miR_129_5p + miR_769_5p	64.54	51.16	10.9718	8.3028	10.9718	6.0282	56.9236	64.54
Grade ~ mir_194_5p + miR_130b_3p + miR_96_5p + miR_129_5p + miR_375_3p	58.79	54.45	9.9943	7.7435	9.9943	7.0057	56.3446	58.79
Grade ~ mir_194_5p + miR_130b_3p + miR_96_5p + miR_129_5p + miR_671_5p	63.99	45.65	10.8783	9.2395	10.8783	6.1217	54.073	63.99
Grade ~ mir_194_5p + miR_130b_3p + miR_96_5p + miR_129_5p + miR_30d_5p	61.85	53.12	10.5145	7.9696	10.5145	6.4855	56.884	61.85
Grade ~ mir_194_5p + miR_130b_3p + miR_96_5p + miR_769_5p + miR_375_3p	57.08	51.95	9.7036	8.1685	9.7036	7.2964	54.2947	57.08
Grade ~ mir_194_5p + miR_130b_3p + miR_96_5p + miR_769_5p + miR_671_5p	54.93	46.18	9.3381	9.1494	9.3381	7.6619	50.5103	54.93
Grade ~ mir_194_5p + miR_130b_3p + miR_96_5p + miR_769_5p + miR_30d_5p	56.58	47.89	9.6186	8.8587	9.6186	7.3814	52.0563	56.58
Grade ~ mir_194_5p + miR_130b_3p + miR_96_5p + miR_375_3p + miR_671_5p	53.35	47.68	9.0695	8.8944	9.0695	7.9305	50.4874	53.35
Grade ~ mir_194_5p + miR_130b_3p + miR_96_5p + miR_375_3p + miR_30d_5p	58.88	50.7	10.0096	8.381	10.0096	6.9904	54.4278	58.88
Grade ~ mir_194_5p + miR_130b_3p + miR_96_5p + miR_671_5p + miR_30d_5p	57.37	43.68	9.7529	9.5744	9.7529	7.2471	50.4618	57.37
Grade ~ mir_194_5p + miR_130b_3p + miR_127_3p + miR_129_5p + miR_769_5p	74.88	55.97	12.7296	7.4851	12.7296	4.2704	62.972	74.88
Grade ~ mir_194_5p + miR_130b_3p + miR_127_3p + miR_129_5p + miR_375_3p	78.62	61.33	13.3654	6.5739	13.3654	3.6346	67.0304	78.62
Grade ~ mir_194_5p + miR_130b_3p + miR_127_3p + miR_129_5p + miR_671_5p	68.6	50.22	11.662	8.4626	11.662	5.338	57.949	68.6
Grade ~ mir_194_5p + miR_130b_3p + miR_127_3p + miR_129_5p + miR_30d_5p	76.38	59.04	12.9846	6.9632	12.9846	4.0154	65.0929	76.38
Grade ~ mir_194_5p + miR_130b_3p + miR_127_3p + miR_769_5p + miR_375_3p	73.21	57.5	12.4457	7.225	12.4457	4.5543	63.2702	73.21
Grade ~ mir_194_5p + miR_130b_3p + miR_127_3p + miR_769_5p + miR_671_5p	81.06	58.66	13.7802	7.0278	13.7802	3.2198	66.2255	81.06
Grade ~ mir_194_5p + miR_130b_3p + miR_127_3p + miR_769_5p + miR_30d_5p	78.46	55.32	13.3382	7.5956	13.3382	3.6618	63.7161	78.46
Grade ~ mir_194_5p + miR_130b_3p + miR_127_3p + miR_375_3p + miR_671_5p	69.98	53.57	11.8966	7.8931	11.8966	5.1034	60.1151	69.98
Grade ~ mir_194_5p + miR_130b_3p + miR_127_3p + miR_375_3p + miR_30d_5p	77.08	55.54	13.1036	7.5582	13.1036	3.8964	63.4195	77.08
Grade ~ mir_194_5p + miR_130b_3p + miR_127_3p + miR_671_5p + miR_30d_5p	75.82	51.5	12.8894	8.245	12.8894	4.1106	60.9878	75.82
Grade ~ mir_194_5p + miR_130b_3p + miR_129_5p + miR_769_5p + miR_375_3p	62.07	46.38	10.5519	9.1154	10.5519	6.4481	53.652	62.07
Grade ~ mir_194_5p + miR_130b_3p + miR_129_5p + miR_769_5p + miR_671_5p	66.14	45.84	11.2438	9.2072	11.2438	5.7562	54.9792	66.14
Grade ~ mir_194_5p + miR_130b_3p + miR_129_5p + miR_769_5p + miR_30d_5p	65.98	54.97	11.2166	7.6551	11.2166	5.7834	59.4361	65.98
Grade ~ mir_194_5p + miR_130b_3p + miR_129_5p + miR_375_3p + miR_671_5p	62.97	40.66	10.7049	10.0878	10.7049	6.2951	51.4839	62.97
Grade ~ mir_194_5p + miR_130b_3p + miR_129_5p + miR_375_3p + miR_30d_5p	71.56	56.61	12.1652	7.3763	12.1652	4.8348	62.2532	71.56
Grade ~ mir_194_5p + miR_130b_3p + miR_129_5p + miR_671_5p + miR_30d_5p	68.65	50.82	11.6705	8.3606	11.6705	5.3295	58.2619	68.65
Grade ~ mir_194_5p + miR_130b_3p + miR_769_5p + miR_375_3p + miR_671_5p	59.49	38.61	10.1133	10.4363	10.1133	6.8867	49.2141	59.49
Grade ~ mir_194_5p + miR_130b_3p + miR_769_5p + miR_375_3p + miR_30d_5p	65.62	48.8	11.1554	8.704	11.1554	5.8446	56.1719	65.62
Grade ~ mir_194_5p + miR_130b_3p + miR_769_5p + miR_671_5p + miR_30d_5p	62.66	41.01	10.6522	10.0283	10.6522	6.3478	51.5084	62.66
Grade ~ mir_194_5p + miR_130b_3p + miR_375_3p + miR_671_5p + miR_30d_5p	64.38	42.4	10.9446	9.792	10.9446	6.0554	52.7791	64.38
Grade ~ mir_194_5p + miR_96_5p + miR_127_3p + miR_129_5p + miR_769_5p	67.26	52.29	11.4342	8.1107	11.4342	5.5658	58.5022	67.26
Grade ~ mir_194_5p + miR_96_5p + miR_127_3p + miR_129_5p + miR_375_3p	64.18	57.78	10.9106	7.1774	10.9106	6.0894	60.3195	64.18
Grade ~ mir_194_5p + miR_96_5p + miR_127_3p + miR_129_5p + miR_671_5p	62.59	36.84	10.6403	10.7372	10.6403	6.3597	49.7734	62.59
Grade ~ mir_194_5p + miR_96_5p + miR_127_3p + miR_129_5p + miR_30d_5p	69.05	57.63	11.7385	7.2029	11.7385	5.2615	61.9727	69.05
Grade ~ mir_194_5p + miR_96_5p + miR_127_3p + miR_769_5p + miR_375_3p	68.29	57.66	11.6093	7.1978	11.6093	5.3907	61.7283	68.29
Grade ~ mir_194_5p + miR_96_5p + miR_127_3p + miR_769_5p + miR_671_5p	60.06	43.48	10.2102	9.6084	10.2102	6.7898	51.5183	60.06
Grade ~ mir_194_5p + miR_96_5p + miR_127_3p + miR_769_5p + miR_30d_5p	70.64	53.24	12.0088	7.9492	12.0088	4.9912	60.1704	70.64
Grade ~ mir_194_5p + miR_96_5p + miR_127_3p + miR_375_3p + miR_671_5p	62.45	49.63	10.6165	8.5629	10.6165	6.3835	55.3537	62.45
Grade ~ mir_194_5p + miR_96_5p + miR_127_3p + miR_375_3p + miR_30d_5p	78.37	63.53	13.3229	6.1999	13.3229	3.6771	68.2428	78.37
Grade ~ mir_194_5p + miR_96_5p + miR_127_3p + miR_671_5p + miR_30d_5p	61.95	47.8	10.5315	8.874	10.5315	6.4685	54.2707	61.95
Grade ~ mir_194_5p + miR_96_5p + miR_129_5p + miR_769_5p + miR_375_3p	61.97	36.79	10.5349	10.7457	10.5349	6.4651	49.5047	61.97
Grade ~ mir_194_5p + miR_96_5p + miR_129_5p + miR_769_5p + miR_671_5p	62.2	35.81	10.574	10.9123	10.574	6.426	49.2128	62.2
Grade ~ mir_194_5p + miR_96_5p + miR_129_5p + miR_769_5p + miR_30d_5p	53.31	39.25	9.0627	10.3275	9.0627	7.9373	46.7386	53.31
Grade ~ mir_194_5p + miR_96_5p + miR_129_5p + miR_375_3p + miR_671_5p	60.73	35.16	10.3241	11.0228	10.3241	6.6759	48.3635	60.73
Grade ~ mir_194_5p + miR_96_5p + miR_129_5p + miR_375_3p + miR_30d_5p	65.31	49.4	11.1027	8.602	11.1027	5.8973	56.3454	65.31
Grade ~ mir_194_5p + miR_96_5p + miR_129_5p + miR_671_5p + miR_30d_5p	58.06	37.5	9.8702	10.625	9.8702	7.1298	48.1586	58.06
Grade ~ mir_194_5p + miR_96_5p + miR_769_5p + miR_375_3p + miR_671_5p	57.05	40.42	9.6985	10.1286	9.6985	7.3015	48.9154	57.05
Grade ~ mir_194_5p + miR_96_5p + miR_769_5p + miR_375_3p + miR_30d_5p	65.28	52.43	11.0976	8.0869	11.0976	5.9024	57.8467	65.28
Grade ~ mir_194_5p + miR_96_5p + miR_769_5p + miR_671_5p + miR_30d_5p	56.42	46.3	9.5914	9.129	9.5914	7.4086	51.235	56.42
Grade ~ mir_194_5p + miR_96_5p + miR_375_3p + miR_671_5p + miR_30d_5p	61.17	47.2	10.3989	8.976	10.3989	6.6011	53.672	61.17
Grade ~ mir_194_5p + miR_127_3p + miR_129_5p + miR_769_5p + miR_375_3p	63.83	43.34	10.8511	9.6322	10.8511	6.1489	52.9754	63.83
Grade ~ mir_194_5p + miR_127_3p + miR_129_5p + miR_769_5p + miR_671_5p	62.84	49.28	10.6828	8.6224	10.6828	6.3172	55.3364	62.84
Grade ~ mir_194_5p + miR_127_3p + miR_129_5p + miR_769_5p + miR_30d_5p	72.22	53.84	12.2774	7.8472	12.2774	4.7226	61.0069	72.22
Grade ~ mir_194_5p + miR_127_3p + miR_129_5p + miR_375_3p + miR_671_5p	54.73	44.05	9.3041	9.5115	9.3041	7.6959	49.4489	54.73
Grade ~ mir_194_5p + miR_127_3p + miR_129_5p + miR_375_3p + miR_30d_5p	67.11	57.31	11.4087	7.2573	11.4087	5.5913	61.1202	67.11
Grade ~ mir_194_5p + miR_127_3p + miR_129_5p + miR_671_5p + miR_30d_5p	64.18	48.34	10.9106	8.7822	10.9106	6.0894	55.404	64.18
Grade ~ mir_194_5p + miR_127_3p + miR_769_5p + miR_375_3p + miR_671_5p	57.68	45.01	9.8056	9.3483	9.8056	7.1944	51.1938	57.68
Grade ~ mir_194_5p + miR_127_3p + miR_769_5p + miR_375_3p + miR_30d_5p	66.23	53.82	11.2591	7.8506	11.2591	5.7409	58.9182	66.23
Grade ~ mir_194_5p + miR_127_3p + miR_769_5p + miR_671_5p + miR_30d_5p	66.96	51.47	11.3832	8.2501	11.3832	5.6168	57.979	66.96
Grade ~ mir_194_5p + miR_127_3p + miR_375_3p + miR_671_5p + miR_30d_5p	62.03	46.93	10.5451	9.0219	10.5451	6.4549	53.8923	62.03
Grade ~ mir_194_5p + miR_129_5p + miR_769_5p + miR_375_3p + miR_671_5p	60.98	37.05	10.3666	10.7015	10.3666	6.6334	49.2052	60.98
Grade ~ mir_194_5p + miR_129_5p + miR_769_5p + miR_375_3p + miR_30d_5p	66.45	45.39	11.2965	9.2837	11.2965	5.7035	54.8901	66.45
Grade ~ mir_194_5p + miR_129_5p + miR_769_5p + miR_671_5p + miR_30d_5p	58.29	33.69	9.9093	11.2727	9.9093	7.0907	46.7817	58.29
Grade ~ mir_194_5p + miR_129_5p + miR_375_3p + miR_671_5p + miR_30d_5p	64.25	42.7	10.9225	9.741	10.9225	6.0775	52.8589	64.25
Grade ~ mir_194_5p + miR_769_5p + miR_375_3p + miR_671_5p + miR_30d_5p	64.33	48.09	10.9361	8.8247	10.9361	6.0639	55.3424	64.33
Grade ~ miR_130b_3p + miR_96_5p + miR_127_3p + miR_129_5p + miR_769_5p	71.52	58.03	12.1584	7.1349	12.1584	4.8416	63.0188	71.52
Grade ~ miR_130b_3p + miR_96_5p + miR_127_3p + miR_129_5p + miR_375_3p	77.4	57.75	13.158	7.1825	13.158	3.842	64.6887	77.4
Grade ~ miR_130b_3p + miR_96_5p + miR_127_3p + miR_129_5p + miR_671_5p	68.97	49.6	11.7249	8.568	11.7249	5.2751	57.7783	68.97
Grade ~ miR_130b_3p + miR_96_5p + miR_127_3p + miR_129_5p + miR_30d_5p	73.09	64.94	12.4253	5.9602	12.4253	4.5747	67.5821	73.09
Grade ~ miR_130b_3p + miR_96_5p + miR_127_3p + miR_769_5p + miR_375_3p	66.6	62.28	11.322	6.4124	11.322	5.678	63.842	66.6
Grade ~ miR_130b_3p + miR_96_5p + miR_127_3p + miR_769_5p + miR_671_5p	61.49	56.24	10.4533	7.4392	10.4533	6.5467	58.4228	61.49
Grade ~ miR_130b_3p + miR_96_5p + miR_127_3p + miR_769_5p + miR_30d_5p	69.18	59.44	11.7606	6.8952	11.7606	5.2394	63.0399	69.18
Grade ~ miR_130b_3p + miR_96_5p + miR_127_3p + miR_375_3p + miR_671_5p	68.62	56.11	11.6654	7.4613	11.6654	5.3346	60.9901	68.62
Grade ~ miR_130b_3p + miR_96_5p + miR_127_3p + miR_375_3p + miR_30d_5p	68.51	67.03	11.6467	5.6049	11.6467	5.3533	67.5108	68.51
Grade ~ miR_130b_3p + miR_96_5p + miR_127_3p + miR_671_5p + miR_30d_5p	66.36	52.3	11.2812	8.109	11.2812	5.7188	58.1799	66.36
Grade ~ miR_130b_3p + miR_96_5p + miR_129_5p + miR_769_5p + miR_375_3p	60.94	49.04	10.3598	8.6632	10.3598	6.6402	54.4593	60.94
Grade ~ miR_130b_3p + miR_96_5p + miR_129_5p + miR_769_5p + miR_671_5p	58.38	45.46	9.9246	9.2718	9.9246	7.0754	51.7003	58.38
Grade ~ miR_130b_3p + miR_96_5p + miR_129_5p + miR_769_5p + miR_30d_5p	55.78	46.37	9.4826	9.1171	9.4826	7.5174	50.9825	55.78
Grade ~ miR_130b_3p + miR_96_5p + miR_129_5p + miR_375_3p + miR_671_5p	60.4	42.98	10.268	9.6934	10.268	6.732	51.4393	60.4
Grade ~ miR_130b_3p + miR_96_5p + miR_129_5p + miR_375_3p + miR_30d_5p	56.36	49	9.5812	8.67	9.5812	7.4188	52.4963	56.36
Grade ~ miR_130b_3p + miR_96_5p + miR_129_5p + miR_671_5p + miR_30d_5p	60.49	40.71	10.2833	10.0793	10.2833	6.7167	50.5009	60.49
Grade ~ miR_130b_3p + miR_96_5p + miR_769_5p + miR_375_3p + miR_671_5p	52.71	47.96	8.9607	8.8468	8.9607	8.0393	50.3198	52.71
Grade ~ miR_130b_3p + miR_96_5p + miR_769_5p + miR_375_3p + miR_30d_5p	59.39	51.17	10.0963	8.3011	10.0963	6.9037	54.879	59.39
Grade ~ miR_130b_3p + miR_96_5p + miR_769_5p + miR_671_5p + miR_30d_5p	51.12	46.1	8.6904	9.163	8.6904	8.3096	48.6764	51.12
Grade ~ miR_130b_3p + miR_96_5p + miR_375_3p + miR_671_5p + miR_30d_5p	56.43	47.82	9.5931	8.8706	9.5931	7.4069	51.9565	56.43
Grade ~ miR_130b_3p + miR_127_3p + miR_129_5p + miR_769_5p + miR_375_3p	76.34	57.21	12.9778	7.2743	12.9778	4.0222	64.0813	76.34
Grade ~ miR_130b_3p + miR_127_3p + miR_129_5p + miR_769_5p + miR_671_5p	71.16	63.69	12.0972	6.1727	12.0972	4.9028	66.2138	71.16
Grade ~ miR_130b_3p + miR_127_3p + miR_129_5p + miR_769_5p + miR_30d_5p	71.48	56.63	12.1516	7.3729	12.1516	4.8484	62.2377	71.48
Grade ~ miR_130b_3p + miR_127_3p + miR_129_5p + miR_375_3p + miR_671_5p	66.36	49.38	11.2812	8.6054	11.2812	5.7188	56.7276	66.36
Grade ~ miR_130b_3p + miR_127_3p + miR_129_5p + miR_375_3p + miR_30d_5p	72.55	59.29	12.3335	6.9207	12.3335	4.6665	64.0562	72.55
Grade ~ miR_130b_3p + miR_127_3p + miR_129_5p + miR_671_5p + miR_30d_5p	66.76	52.78	11.3492	8.0274	11.3492	5.6508	58.5717	66.76
Grade ~ miR_130b_3p + miR_127_3p + miR_769_5p + miR_375_3p + miR_671_5p	72.81	54.61	12.3777	7.7163	12.3777	4.6223	61.599	72.81
Grade ~ miR_130b_3p + miR_127_3p + miR_769_5p + miR_375_3p + miR_30d_5p	77.28	57.92	13.1376	7.1536	13.1376	3.8624	64.7453	77.28
Grade ~ miR_130b_3p + miR_127_3p + miR_769_5p + miR_671_5p + miR_30d_5p	73.71	56.27	12.5307	7.4341	12.5307	4.4693	62.764	73.71
Grade ~ miR_130b_3p + miR_127_3p + miR_375_3p + miR_671_5p + miR_30d_5p	72.44	48.89	12.3148	8.6887	12.3148	4.6852	58.6321	72.44
Grade ~ miR_130b_3p + miR_129_5p + miR_769_5p + miR_375_3p + miR_671_5p	54.71	41.82	9.3007	9.8906	9.3007	7.6993	48.4631	54.71
Grade ~ miR_130b_3p + miR_129_5p + miR_769_5p + miR_375_3p + miR_30d_5p	57.71	46.11	9.8107	9.1613	9.8107	7.1893	51.7115	57.71
Grade ~ miR_130b_3p + miR_129_5p + miR_769_5p + miR_671_5p + miR_30d_5p	44.43	44.59	7.5531	9.4197	7.5531	9.4469	44.5012	44.43
Grade ~ miR_130b_3p + miR_129_5p + miR_375_3p + miR_671_5p + miR_30d_5p	63.59	44.27	10.8103	9.4741	10.8103	6.1897	53.2937	63.59
Grade ~ miR_130b_3p + miR_769_5p + miR_375_3p + miR_671_5p + miR_30d_5p	61.87	44.26	10.5179	9.4758	10.5179	6.4821	52.6061	61.87
Grade ~ miR_96_5p + miR_127_3p + miR_129_5p + miR_769_5p + miR_375_3p	65.16	53.12	11.0772	7.9696	11.0772	5.9228	58.1578	65.16
Grade ~ miR_96_5p + miR_127_3p + miR_129_5p + miR_769_5p + miR_671_5p	53.62	36.94	9.1154	10.7202	9.1154	7.8846	45.9547	53.62
Grade ~ miR_96_5p + miR_127_3p + miR_129_5p + miR_769_5p + miR_30d_5p	65.26	53.81	11.0942	7.8523	11.0942	5.9058	58.5554	65.26
Grade ~ miR_96_5p + miR_127_3p + miR_129_5p + miR_375_3p + miR_671_5p	64.89	62.02	11.0313	6.4566	11.0313	5.9687	63.0796	64.89
Grade ~ miR_96_5p + miR_127_3p + miR_129_5p + miR_375_3p + miR_30d_5p	66.09	61.72	11.2353	6.5076	11.2353	5.7647	63.3228	66.09
Grade ~ miR_96_5p + miR_127_3p + miR_129_5p + miR_671_5p + miR_30d_5p	64.76	57.55	11.0092	7.2165	11.0092	5.9908	60.4048	64.76
Grade ~ miR_96_5p + miR_127_3p + miR_769_5p + miR_375_3p + miR_671_5p	61.03	52.06	10.3751	8.1498	10.3751	6.6249	56.0062	61.03
Grade ~ miR_96_5p + miR_127_3p + miR_769_5p + miR_375_3p + miR_30d_5p	65.97	61.68	11.2149	6.5144	11.2149	5.7851	63.2563	65.97
Grade ~ miR_96_5p + miR_127_3p + miR_769_5p + miR_671_5p + miR_30d_5p	60.83	59.93	10.3411	6.8119	10.3411	6.6589	60.2874	60.83
Grade ~ miR_96_5p + miR_127_3p + miR_375_3p + miR_671_5p + miR_30d_5p	64.44	56.72	10.9548	7.3576	10.9548	6.0452	59.8218	64.44
Grade ~ miR_96_5p + miR_129_5p + miR_769_5p + miR_375_3p + miR_671_5p	60.8	38.4	10.336	10.472	10.336	6.664	49.6732	60.8
Grade ~ miR_96_5p + miR_129_5p + miR_769_5p + miR_375_3p + miR_30d_5p	55.06	40.05	9.3602	10.1915	9.3602	7.6398	47.8741	55.06
Grade ~ miR_96_5p + miR_129_5p + miR_769_5p + miR_671_5p + miR_30d_5p	56.13	41.75	9.5421	9.9025	9.5421	7.4579	49.0733	56.13
Grade ~ miR_96_5p + miR_129_5p + miR_375_3p + miR_671_5p + miR_30d_5p	56.5	38.13	9.605	10.5179	9.605	7.395	47.7317	56.5
Grade ~ miR_96_5p + miR_769_5p + miR_375_3p + miR_671_5p + miR_30d_5p	54.68	44.63	9.2956	9.4129	9.2956	7.7044	49.6865	54.68
Grade ~ miR_127_3p + miR_129_5p + miR_769_5p + miR_375_3p + miR_671_5p	59.95	44.9	10.1915	9.367	10.1915	6.8085	52.1078	59.95
Grade ~ miR_127_3p + miR_129_5p + miR_769_5p + miR_375_3p + miR_30d_5p	63.63	46.72	10.8171	9.0576	10.8171	6.1829	54.4265	63.63
Grade ~ miR_127_3p + miR_129_5p + miR_769_5p + miR_671_5p + miR_30d_5p	50.41	51.09	8.5697	8.3147	8.5697	8.4303	50.7551	50.41
Grade ~ miR_127_3p + miR_129_5p + miR_375_3p + miR_671_5p + miR_30d_5p	53.55	47.11	9.1035	8.9913	9.1035	7.8965	50.31	53.55
Grade ~ miR_127_3p + miR_769_5p + miR_375_3p + miR_671_5p + miR_30d_5p	56.72	48.92	9.6424	8.6836	9.6424	7.3576	52.616	56.72
Grade ~ miR_129_5p + miR_769_5p + miR_375_3p + miR_671_5p + miR_30d_5p	59.08	47.3	10.0436	8.959	10.0436	6.9564	52.8538	59.08
Grade ~ miR_106b + mir_194_5p + miR_130b_3p + miR_96_5p + miR_127_3p + miR_129_5p	75.4	63.77	12.818	6.1591	12.818	4.182	67.5446	75.4
Grade ~ miR_106b + mir_194_5p + miR_130b_3p + miR_96_5p + miR_127_3p + miR_769_5p	67.24	55.87	11.4308	7.5021	11.4308	5.5692	60.3753	67.24
Grade ~ miR_106b + mir_194_5p + miR_130b_3p + miR_96_5p + miR_127_3p + miR_375_3p	69.39	59.49	11.7963	6.8867	11.7963	5.2037	63.1392	69.39
Grade ~ miR_106b + mir_194_5p + miR_130b_3p + miR_96_5p + miR_127_3p + miR_671_5p	70.54	56.95	11.9918	7.3185	11.9918	5.0082	62.1005	70.54
Grade ~ miR_106b + mir_194_5p + miR_130b_3p + miR_96_5p + miR_127_3p + miR_30d_5p	71.17	60.3	12.0989	6.749	12.0989	4.9011	64.1923	71.17
Grade ~ miR_106b + mir_194_5p + miR_130b_3p + miR_96_5p + miR_129_5p + miR_769_5p	71.02	63.3	12.0734	6.239	12.0734	4.9266	65.9302	71.02
Grade ~ miR_106b + mir_194_5p + miR_130b_3p + miR_96_5p + miR_129_5p + miR_375_3p	59.02	57.88	10.0334	7.1604	10.0334	6.9666	58.3548	59.02
Grade ~ miR_106b + mir_194_5p + miR_130b_3p + miR_96_5p + miR_129_5p + miR_671_5p	72.12	56.87	12.2604	7.3321	12.2604	4.7396	62.577	72.12
Grade ~ miR_106b + mir_194_5p + miR_130b_3p + miR_96_5p + miR_129_5p + miR_30d_5p	60.62	51.46	10.3054	8.2518	10.3054	6.6946	55.5332	60.62
Grade ~ miR_106b + mir_194_5p + miR_130b_3p + miR_96_5p + miR_769_5p + miR_375_3p	59.91	56.73	10.1847	7.3559	10.1847	6.8153	58.0636	59.91
Grade ~ miR_106b + mir_194_5p + miR_130b_3p + miR_96_5p + miR_769_5p + miR_671_5p	59.38	57.15	10.0946	7.2845	10.0946	6.9054	58.0847	59.38
Grade ~ miR_106b + mir_194_5p + miR_130b_3p + miR_96_5p + miR_769_5p + miR_30d_5p	63.05	56.27	10.7185	7.4341	10.7185	6.2815	59.0466	63.05
Grade ~ miR_106b + mir_194_5p + miR_130b_3p + miR_96_5p + miR_375_3p + miR_671_5p	57.14	57.67	9.7138	7.1961	9.7138	7.2862	57.4445	57.14
Grade ~ miR_106b + mir_194_5p + miR_130b_3p + miR_96_5p + miR_375_3p + miR_30d_5p	63.29	52.88	10.7593	8.0104	10.7593	6.2407	57.3227	63.29
Grade ~ miR_106b + mir_194_5p + miR_130b_3p + miR_96_5p + miR_671_5p + miR_30d_5p	62.96	55.56	10.7032	7.5548	10.7032	6.2968	58.622	62.96
Grade ~ miR_106b + mir_194_5p + miR_130b_3p + miR_127_3p + miR_129_5p + miR_769_5p	76.13	50.76	12.9421	8.3708	12.9421	4.0579	60.7243	76.13
Grade ~ miR_106b + mir_194_5p + miR_130b_3p + miR_127_3p + miR_129_5p + miR_375_3p	78.43	55.96	13.3331	7.4868	13.3331	3.6669	64.0402	78.43
Grade ~ miR_106b + mir_194_5p + miR_130b_3p + miR_127_3p + miR_129_5p + miR_671_5p	77.92	56.66	13.2464	7.3678	13.2464	3.7536	64.2586	77.92
Grade ~ miR_106b + mir_194_5p + miR_130b_3p + miR_127_3p + miR_129_5p + miR_30d_5p	83.33	68.27	14.1661	5.3941	14.1661	2.8339	72.4231	83.33
Grade ~ miR_106b + mir_194_5p + miR_130b_3p + miR_127_3p + miR_769_5p + miR_375_3p	73.47	57.7	12.4899	7.191	12.4899	4.5101	63.462	73.47
Grade ~ miR_106b + mir_194_5p + miR_130b_3p + miR_127_3p + miR_769_5p + miR_671_5p	71.32	56.54	12.1244	7.3882	12.1244	4.8756	62.1363	71.32
Grade ~ miR_106b + mir_194_5p + miR_130b_3p + miR_127_3p + miR_769_5p + miR_30d_5p	75.3	55.23	12.801	7.6109	12.801	4.199	62.7134	75.3
Grade ~ miR_106b + mir_194_5p + miR_130b_3p + miR_127_3p + miR_375_3p + miR_671_5p	76.34	54.81	12.9778	7.6823	12.9778	4.0222	62.8158	76.34
Grade ~ miR_106b + mir_194_5p + miR_130b_3p + miR_127_3p + miR_375_3p + miR_30d_5p	77.74	52.23	13.2158	8.1209	13.2158	3.7842	61.9393	77.74
Grade ~ miR_106b + mir_194_5p + miR_130b_3p + miR_127_3p + miR_671_5p + miR_30d_5p	72.64	58.08	12.3488	7.1264	12.3488	4.6512	63.4078	72.64
Grade ~ miR_106b + mir_194_5p + miR_130b_3p + miR_129_5p + miR_769_5p + miR_375_3p	72.73	52.86	12.3641	8.0138	12.3641	4.6359	60.6741	72.73
Grade ~ miR_106b + mir_194_5p + miR_130b_3p + miR_129_5p + miR_769_5p + miR_671_5p	73.39	58.67	12.4763	7.0261	12.4763	4.5237	63.9732	73.39
Grade ~ miR_106b + mir_194_5p + miR_130b_3p + miR_129_5p + miR_769_5p + miR_30d_5p	72.41	55.85	12.3097	7.5055	12.3097	4.6903	62.1225	72.41
Grade ~ miR_106b + mir_194_5p + miR_130b_3p + miR_129_5p + miR_375_3p + miR_671_5p	73.38	53.57	12.4746	7.8931	12.4746	4.5254	61.247	73.38
Grade ~ miR_106b + mir_194_5p + miR_130b_3p + miR_129_5p + miR_375_3p + miR_30d_5p	68.69	56.94	11.6773	7.3202	11.6773	5.3227	61.4676	68.69
Grade ~ miR_106b + mir_194_5p + miR_130b_3p + miR_129_5p + miR_671_5p + miR_30d_5p	72.6	61.44	12.342	6.5552	12.342	4.658	65.3113	72.6
Grade ~ miR_106b + mir_194_5p + miR_130b_3p + miR_769_5p + miR_375_3p + miR_671_5p	63.62	47.09	10.8154	8.9947	10.8154	6.1846	54.5954	63.62
Grade ~ miR_106b + mir_194_5p + miR_130b_3p + miR_769_5p + miR_375_3p + miR_30d_5p	69.43	50.82	11.8031	8.3606	11.8031	5.1969	58.5364	69.43
Grade ~ miR_106b + mir_194_5p + miR_130b_3p + miR_769_5p + miR_671_5p + miR_30d_5p	67.92	49.57	11.5464	8.5731	11.5464	5.4536	57.3891	67.92
Grade ~ miR_106b + mir_194_5p + miR_130b_3p + miR_375_3p + miR_671_5p + miR_30d_5p	68.61	44.84	11.6637	9.3772	11.6637	5.3363	55.4335	68.61
Grade ~ miR_106b + mir_194_5p + miR_96_5p + miR_127_3p + miR_129_5p + miR_769_5p	67.24	47.29	11.4308	8.9607	11.4308	5.5692	56.0567	67.24
Grade ~ miR_106b + mir_194_5p + miR_96_5p + miR_127_3p + miR_129_5p + miR_375_3p	66.38	48.24	11.2846	8.7992	11.2846	5.7154	56.1876	66.38
Grade ~ miR_106b + mir_194_5p + miR_96_5p + miR_127_3p + miR_129_5p + miR_671_5p	61.78	37.82	10.5026	10.5706	10.5026	6.4974	49.8387	61.78
Grade ~ miR_106b + mir_194_5p + miR_96_5p + miR_127_3p + miR_129_5p + miR_30d_5p	65.13	49.02	11.0721	8.6666	11.0721	5.9279	56.0934	65.13
Grade ~ miR_106b + mir_194_5p + miR_96_5p + miR_127_3p + miR_769_5p + miR_375_3p	64.59	47.92	10.9803	8.8536	10.9803	6.0197	55.3613	64.59
Grade ~ miR_106b + mir_194_5p + miR_96_5p + miR_127_3p + miR_769_5p + miR_671_5p	58.48	43.67	9.9416	9.5761	9.9416	7.0584	50.9363	58.48
Grade ~ miR_106b + mir_194_5p + miR_96_5p + miR_127_3p + miR_769_5p + miR_30d_5p	63	45.78	10.71	9.2174	10.71	6.29	53.7451	63
Grade ~ miR_106b + mir_194_5p + miR_96_5p + miR_127_3p + miR_375_3p + miR_671_5p	61.97	43	10.5349	9.69	10.5349	6.4651	52.0888	61.97
Grade ~ miR_106b + mir_194_5p + miR_96_5p + miR_127_3p + miR_375_3p + miR_30d_5p	73.91	49.66	12.5647	8.5578	12.5647	4.4353	59.4849	73.91
Grade ~ miR_106b + mir_194_5p + miR_96_5p + miR_127_3p + miR_671_5p + miR_30d_5p	60.01	41.16	10.2017	10.0028	10.2017	6.7983	50.4922	60.01
Grade ~ miR_106b + mir_194_5p + miR_96_5p + miR_129_5p + miR_769_5p + miR_375_3p	58.81	37.72	9.9977	10.5876	9.9977	7.0023	48.5672	58.81
Grade ~ miR_106b + mir_194_5p + miR_96_5p + miR_129_5p + miR_769_5p + miR_671_5p	61.66	40.44	10.4822	10.1252	10.4822	6.5178	50.8662	61.66
Grade ~ miR_106b + mir_194_5p + miR_96_5p + miR_129_5p + miR_769_5p + miR_30d_5p	59.37	40.34	10.0929	10.1422	10.0929	6.9071	49.8782	59.37
Grade ~ miR_106b + mir_194_5p + miR_96_5p + miR_129_5p + miR_375_3p + miR_671_5p	60.92	38.34	10.3564	10.4822	10.3564	6.6436	49.6982	60.92
Grade ~ miR_106b + mir_194_5p + miR_96_5p + miR_129_5p + miR_375_3p + miR_30d_5p	60.46	41.6	10.2782	9.928	10.2782	6.7218	50.8666	60.46
Grade ~ miR_106b + mir_194_5p + miR_96_5p + miR_129_5p + miR_671_5p + miR_30d_5p	63.32	41.08	10.7644	10.0164	10.7644	6.2356	51.7997	63.32
Grade ~ miR_106b + mir_194_5p + miR_96_5p + miR_769_5p + miR_375_3p + miR_671_5p	57.62	39.02	9.7954	10.3666	9.7954	7.2046	48.5835	57.62
Grade ~ miR_106b + mir_194_5p + miR_96_5p + miR_769_5p + miR_375_3p + miR_30d_5p	61.66	44.76	10.4822	9.3908	10.4822	6.5178	52.7459	61.66
Grade ~ miR_106b + mir_194_5p + miR_96_5p + miR_769_5p + miR_671_5p + miR_30d_5p	57.33	36.95	9.7461	10.7185	9.7461	7.2539	47.6242	57.33
Grade ~ miR_106b + mir_194_5p + miR_96_5p + miR_375_3p + miR_671_5p + miR_30d_5p	59.53	41.72	10.1201	9.9076	10.1201	6.8799	50.5305	59.53
Grade ~ miR_106b + mir_194_5p + miR_127_3p + miR_129_5p + miR_769_5p + miR_375_3p	62.4	45.92	10.608	9.1936	10.608	6.392	53.5714	62.4
Grade ~ miR_106b + mir_194_5p + miR_127_3p + miR_129_5p + miR_769_5p + miR_671_5p	62.84	43.91	10.6828	9.5353	10.6828	6.3172	52.8378	62.84
Grade ~ miR_106b + mir_194_5p + miR_127_3p + miR_129_5p + miR_769_5p + miR_30d_5p	68.67	41.04	11.6739	10.0232	11.6739	5.3261	53.804	68.67
Grade ~ miR_106b + mir_194_5p + miR_127_3p + miR_129_5p + miR_375_3p + miR_671_5p	55.04	43.92	9.3568	9.5336	9.3568	7.6432	49.532	55.04
Grade ~ miR_106b + mir_194_5p + miR_127_3p + miR_129_5p + miR_375_3p + miR_30d_5p	67.36	45	11.4512	9.35	11.4512	5.5488	55.0507	67.36
Grade ~ miR_106b + mir_194_5p + miR_127_3p + miR_129_5p + miR_671_5p + miR_30d_5p	63.84	34.73	10.8528	11.0959	10.8528	6.1472	49.4462	63.84
Grade ~ miR_106b + mir_194_5p + miR_127_3p + miR_769_5p + miR_375_3p + miR_671_5p	58.37	40.43	9.9229	10.1269	9.9229	7.0771	49.4913	58.37
Grade ~ miR_106b + mir_194_5p + miR_127_3p + miR_769_5p + miR_375_3p + miR_30d_5p	67.41	47.37	11.4597	8.9471	11.4597	5.5403	56.1563	67.41
Grade ~ miR_106b + mir_194_5p + miR_127_3p + miR_769_5p + miR_671_5p + miR_30d_5p	64.68	39.4	10.9956	10.302	10.9956	6.0044	51.6284	64.68
Grade ~ miR_106b + mir_194_5p + miR_127_3p + miR_375_3p + miR_671_5p + miR_30d_5p	63.31	42.26	10.7627	9.8158	10.7627	6.2373	52.3007	63.31
Grade ~ miR_106b + mir_194_5p + miR_129_5p + miR_769_5p + miR_375_3p + miR_671_5p	59.68	34.51	10.1456	11.1333	10.1456	6.8544	47.6792	59.68
Grade ~ miR_106b + mir_194_5p + miR_129_5p + miR_769_5p + miR_375_3p + miR_30d_5p	65.01	31.89	11.0517	11.5787	11.0517	5.9483	48.8356	65.01
Grade ~ miR_106b + mir_194_5p + miR_129_5p + miR_769_5p + miR_671_5p + miR_30d_5p	61.6	29.8	10.472	11.934	10.472	6.528	46.7375	61.6
Grade ~ miR_106b + mir_194_5p + miR_129_5p + miR_375_3p + miR_671_5p + miR_30d_5p	67.48	34.2	11.4716	11.186	11.4716	5.5284	50.6303	67.48
Grade ~ miR_106b + mir_194_5p + miR_769_5p + miR_375_3p + miR_671_5p + miR_30d_5p	65.7	37.6	11.169	10.608	11.169	5.831	51.2881	65.7
Grade ~ miR_106b + miR_130b_3p + miR_96_5p + miR_127_3p + miR_129_5p + miR_769_5p	80.71	61.81	13.7207	6.4923	13.7207	3.2793	67.8806	80.71
Grade ~ miR_106b + miR_130b_3p + miR_96_5p + miR_127_3p + miR_129_5p + miR_375_3p	82.1	60.63	13.957	6.6929	13.957	3.043	67.5887	82.1
Grade ~ miR_106b + miR_130b_3p + miR_96_5p + miR_127_3p + miR_129_5p + miR_671_5p	74.87	60.95	12.7279	6.6385	12.7279	4.2721	65.7216	74.87
Grade ~ miR_106b + miR_130b_3p + miR_96_5p + miR_127_3p + miR_129_5p + miR_30d_5p	76.68	75.32	13.0356	4.1956	13.0356	3.9644	75.6511	76.68
Grade ~ miR_106b + miR_130b_3p + miR_96_5p + miR_127_3p + miR_769_5p + miR_375_3p	69.46	59.27	11.8082	6.9241	11.8082	5.1918	63.0366	69.46
Grade ~ miR_106b + miR_130b_3p + miR_96_5p + miR_127_3p + miR_769_5p + miR_671_5p	65.01	64.06	11.0517	6.1098	11.0517	5.9483	64.3982	65.01
Grade ~ miR_106b + miR_130b_3p + miR_96_5p + miR_127_3p + miR_769_5p + miR_30d_5p	70.04	57.76	11.9068	7.1808	11.9068	5.0932	62.3798	70.04
Grade ~ miR_106b + miR_130b_3p + miR_96_5p + miR_127_3p + miR_375_3p + miR_671_5p	69.55	55.61	11.8235	7.5463	11.8235	5.1765	61.0409	69.55
Grade ~ miR_106b + miR_130b_3p + miR_96_5p + miR_127_3p + miR_375_3p + miR_30d_5p	66.31	62.87	11.2727	6.3121	11.2727	5.7273	64.1048	66.31
Grade ~ miR_106b + miR_130b_3p + miR_96_5p + miR_127_3p + miR_671_5p + miR_30d_5p	67.27	57.1	11.4359	7.293	11.4359	5.5641	61.0602	67.27
Grade ~ miR_106b + miR_130b_3p + miR_96_5p + miR_129_5p + miR_769_5p + miR_375_3p	72.7	64.51	12.359	6.0333	12.359	4.641	67.1966	72.7
Grade ~ miR_106b + miR_130b_3p + miR_96_5p + miR_129_5p + miR_769_5p + miR_671_5p	69.8	58.01	11.866	7.1383	11.866	5.134	62.4385	69.8
Grade ~ miR_106b + miR_130b_3p + miR_96_5p + miR_129_5p + miR_769_5p + miR_30d_5p	66.57	62.92	11.3169	6.3036	11.3169	5.6831	64.2258	66.57
Grade ~ miR_106b + miR_130b_3p + miR_96_5p + miR_129_5p + miR_375_3p + miR_671_5p	70.41	56.49	11.9697	7.3967	11.9697	5.0303	61.8065	70.41
Grade ~ miR_106b + miR_130b_3p + miR_96_5p + miR_129_5p + miR_375_3p + miR_30d_5p	63.64	60.44	10.8188	6.7252	10.8188	6.1812	61.6667	63.64
Grade ~ miR_106b + miR_130b_3p + miR_96_5p + miR_129_5p + miR_671_5p + miR_30d_5p	70.8	63.74	12.036	6.1642	12.036	4.964	66.1311	70.8
Grade ~ miR_106b + miR_130b_3p + miR_96_5p + miR_769_5p + miR_375_3p + miR_671_5p	54.48	50.63	9.2616	8.3929	9.2616	7.7384	52.4603	54.48
Grade ~ miR_106b + miR_130b_3p + miR_96_5p + miR_769_5p + miR_375_3p + miR_30d_5p	64.31	56.71	10.9327	7.3593	10.9327	6.0673	59.7677	64.31
Grade ~ miR_106b + miR_130b_3p + miR_96_5p + miR_769_5p + miR_671_5p + miR_30d_5p	56.88	54.03	9.6696	7.8149	9.6696	7.3304	55.3038	56.88
Grade ~ miR_106b + miR_130b_3p + miR_96_5p + miR_375_3p + miR_671_5p + miR_30d_5p	63.57	52.06	10.8069	8.1498	10.8069	6.1931	57.0083	63.57
Grade ~ miR_106b + miR_130b_3p + miR_127_3p + miR_129_5p + miR_769_5p + miR_375_3p	85.01	56.15	14.4517	7.4545	14.4517	2.5483	65.9708	85.01
Grade ~ miR_106b + miR_130b_3p + miR_127_3p + miR_129_5p + miR_769_5p + miR_671_5p	83.33	63.36	14.1661	6.2288	14.1661	2.8339	69.459	83.33
Grade ~ miR_106b + miR_130b_3p + miR_127_3p + miR_129_5p + miR_769_5p + miR_30d_5p	86.19	59.71	14.6523	6.8493	14.6523	2.3477	68.1452	86.19
Grade ~ miR_106b + miR_130b_3p + miR_127_3p + miR_129_5p + miR_375_3p + miR_671_5p	82.91	58.42	14.0947	7.0686	14.0947	2.9053	66.5997	82.91
Grade ~ miR_106b + miR_130b_3p + miR_127_3p + miR_129_5p + miR_375_3p + miR_30d_5p	83.65	55.03	14.2205	7.6449	14.2205	2.7795	65.0365	83.65
Grade ~ miR_106b + miR_130b_3p + miR_127_3p + miR_129_5p + miR_671_5p + miR_30d_5p	87.47	64.48	14.8699	6.0384	14.8699	2.1301	71.1196	87.47
Grade ~ miR_106b + miR_130b_3p + miR_127_3p + miR_769_5p + miR_375_3p + miR_671_5p	81.96	63.34	13.9332	6.2322	13.9332	3.0668	69.0946	81.96
Grade ~ miR_106b + miR_130b_3p + miR_127_3p + miR_769_5p + miR_375_3p + miR_30d_5p	83.66	58.33	14.2222	7.0839	14.2222	2.7778	66.7518	83.66
Grade ~ miR_106b + miR_130b_3p + miR_127_3p + miR_769_5p + miR_671_5p + miR_30d_5p	85.56	67.27	14.5452	5.5641	14.5452	2.4548	72.3307	85.56
Grade ~ miR_106b + miR_130b_3p + miR_127_3p + miR_375_3p + miR_671_5p + miR_30d_5p	82.14	56.82	13.9638	7.3406	13.9638	3.0362	65.5442	82.14
Grade ~ miR_106b + miR_130b_3p + miR_129_5p + miR_769_5p + miR_375_3p + miR_671_5p	77.26	69	13.1342	5.27	13.1342	3.8658	71.3652	77.26
Grade ~ miR_106b + miR_130b_3p + miR_129_5p + miR_769_5p + miR_375_3p + miR_30d_5p	74.02	66.9	12.5834	5.627	12.5834	4.4166	69.1001	74.02
Grade ~ miR_106b + miR_130b_3p + miR_129_5p + miR_769_5p + miR_671_5p + miR_30d_5p	72.98	71.03	12.4066	4.9249	12.4066	4.5934	71.5841	72.98
Grade ~ miR_106b + miR_130b_3p + miR_129_5p + miR_375_3p + miR_671_5p + miR_30d_5p	76.31	63.54	12.9727	6.1982	12.9727	4.0273	67.6687	76.31
Grade ~ miR_106b + miR_130b_3p + miR_769_5p + miR_375_3p + miR_671_5p + miR_30d_5p	74.06	51.87	12.5902	8.1821	12.5902	4.4098	60.6105	74.06
Grade ~ miR_106b + miR_96_5p + miR_127_3p + miR_129_5p + miR_769_5p + miR_375_3p	68.59	45.41	11.6603	9.2803	11.6603	5.3397	55.6827	68.59
Grade ~ miR_106b + miR_96_5p + miR_127_3p + miR_129_5p + miR_769_5p + miR_671_5p	62.03	42.12	10.5451	9.8396	10.5451	6.4549	51.7305	62.03
Grade ~ miR_106b + miR_96_5p + miR_127_3p + miR_129_5p + miR_769_5p + miR_30d_5p	64.31	44.03	10.9327	9.5149	10.9327	6.0673	53.4669	64.31
Grade ~ miR_106b + miR_96_5p + miR_127_3p + miR_129_5p + miR_375_3p + miR_671_5p	67.42	41.78	11.4614	9.8974	11.4614	5.5386	53.6613	67.42
Grade ~ miR_106b + miR_96_5p + miR_127_3p + miR_129_5p + miR_375_3p + miR_30d_5p	75.13	62.01	12.7721	6.4583	12.7721	4.2279	66.4162	75.13
Grade ~ miR_106b + miR_96_5p + miR_127_3p + miR_129_5p + miR_671_5p + miR_30d_5p	61.29	39.28	10.4193	10.3224	10.4193	6.5807	50.2336	61.29
Grade ~ miR_106b + miR_96_5p + miR_127_3p + miR_769_5p + miR_375_3p + miR_671_5p	61.9	43.73	10.523	9.5659	10.523	6.477	52.3822	61.9
Grade ~ miR_106b + miR_96_5p + miR_127_3p + miR_769_5p + miR_375_3p + miR_30d_5p	72.62	52.59	12.3454	8.0597	12.3454	4.6546	60.5015	72.62
Grade ~ miR_106b + miR_96_5p + miR_127_3p + miR_769_5p + miR_671_5p + miR_30d_5p	62.8	44.32	10.676	9.4656	10.676	6.324	53.0047	62.8
Grade ~ miR_106b + miR_96_5p + miR_127_3p + miR_375_3p + miR_671_5p + miR_30d_5p	69.16	45.06	11.7572	9.3398	11.7572	5.2428	55.7293	69.16
Grade ~ miR_106b + miR_96_5p + miR_129_5p + miR_769_5p + miR_375_3p + miR_671_5p	66.82	44.54	11.3594	9.4282	11.3594	5.6406	54.6451	66.82
Grade ~ miR_106b + miR_96_5p + miR_129_5p + miR_769_5p + miR_375_3p + miR_30d_5p	63.84	45.82	10.8528	9.2106	10.8528	6.1472	54.0925	63.84
Grade ~ miR_106b + miR_96_5p + miR_129_5p + miR_769_5p + miR_671_5p + miR_30d_5p	66.91	49.28	11.3747	8.6224	11.3747	5.6253	56.8817	66.91
Grade ~ miR_106b + miR_96_5p + miR_129_5p + miR_375_3p + miR_671_5p + miR_30d_5p	67.03	40.3	11.3951	10.149	11.3951	5.6049	52.892	67.03
Grade ~ miR_106b + miR_96_5p + miR_769_5p + miR_375_3p + miR_671_5p + miR_30d_5p	65.76	47.22	11.1792	8.9726	11.1792	5.8208	55.4749	65.76
Grade ~ miR_106b + miR_127_3p + miR_129_5p + miR_769_5p + miR_375_3p + miR_671_5p	68.35	51.44	11.6195	8.2552	11.6195	5.3805	58.4638	68.35
Grade ~ miR_106b + miR_127_3p + miR_129_5p + miR_769_5p + miR_375_3p + miR_30d_5p	75.17	52.85	12.7789	8.0155	12.7789	4.2211	61.4536	75.17
Grade ~ miR_106b + miR_127_3p + miR_129_5p + miR_769_5p + miR_671_5p + miR_30d_5p	68.42	48.03	11.6314	8.8349	11.6314	5.3686	56.832	68.42
Grade ~ miR_106b + miR_127_3p + miR_129_5p + miR_375_3p + miR_671_5p + miR_30d_5p	63.89	50.65	10.8613	8.3895	10.8613	6.1387	56.42	63.89
Grade ~ miR_106b + miR_127_3p + miR_769_5p + miR_375_3p + miR_671_5p + miR_30d_5p	71.69	53.77	12.1873	7.8591	12.1873	4.8127	60.7955	71.69
Grade ~ miR_106b + miR_129_5p + miR_769_5p + miR_375_3p + miR_671_5p + miR_30d_5p	69.14	41.7	11.7538	9.911	11.7538	5.2462	54.253	69.14
Grade ~ mir_194_5p + miR_130b_3p + miR_96_5p + miR_127_3p + miR_129_5p + miR_769_5p	75.94	64.17	12.9098	6.0911	12.9098	4.0902	67.9431	75.94
Grade ~ mir_194_5p + miR_130b_3p + miR_96_5p + miR_127_3p + miR_129_5p + miR_375_3p	77.16	58.91	13.1172	6.9853	13.1172	3.8828	65.2516	77.16
Grade ~ mir_194_5p + miR_130b_3p + miR_96_5p + miR_127_3p + miR_129_5p + miR_671_5p	74.49	55.85	12.6633	7.5055	12.6633	4.3367	62.7866	74.49
Grade ~ mir_194_5p + miR_130b_3p + miR_96_5p + miR_127_3p + miR_129_5p + miR_30d_5p	74.63	60.93	12.6871	6.6419	12.6871	4.3129	65.6376	74.63
Grade ~ mir_194_5p + miR_130b_3p + miR_96_5p + miR_127_3p + miR_769_5p + miR_375_3p	70.69	61.42	12.0173	6.5586	12.0173	4.9827	64.693	70.69
Grade ~ mir_194_5p + miR_130b_3p + miR_96_5p + miR_127_3p + miR_769_5p + miR_671_5p	68.88	56.56	11.7096	7.3848	11.7096	5.2904	61.3248	68.88
Grade ~ mir_194_5p + miR_130b_3p + miR_96_5p + miR_127_3p + miR_769_5p + miR_30d_5p	72.64	57.4	12.3488	7.242	12.3488	4.6512	63.0337	72.64
Grade ~ mir_194_5p + miR_130b_3p + miR_96_5p + miR_127_3p + miR_375_3p + miR_671_5p	69.59	54.1	11.8303	7.803	11.8303	5.1697	60.2563	69.59
Grade ~ mir_194_5p + miR_130b_3p + miR_96_5p + miR_127_3p + miR_375_3p + miR_30d_5p	74.7	57.56	12.699	7.2148	12.699	4.301	63.7698	74.7
Grade ~ mir_194_5p + miR_130b_3p + miR_96_5p + miR_127_3p + miR_671_5p + miR_30d_5p	68.98	53.35	11.7266	7.9305	11.7266	5.2734	59.6558	68.98
Grade ~ mir_194_5p + miR_130b_3p + miR_96_5p + miR_129_5p + miR_769_5p + miR_375_3p	62.63	49.46	10.6471	8.5918	10.6471	6.3529	55.3415	62.63
Grade ~ mir_194_5p + miR_130b_3p + miR_96_5p + miR_129_5p + miR_769_5p + miR_671_5p	69.96	42.34	11.8932	9.8022	11.8932	5.1068	54.819	69.96
Grade ~ mir_194_5p + miR_130b_3p + miR_96_5p + miR_129_5p + miR_769_5p + miR_30d_5p	62.58	50.6	10.6386	8.398	10.6386	6.3614	55.885	62.58
Grade ~ mir_194_5p + miR_130b_3p + miR_96_5p + miR_129_5p + miR_375_3p + miR_671_5p	61.35	44.7	10.4295	9.401	10.4295	6.5705	52.5932	61.35
Grade ~ mir_194_5p + miR_130b_3p + miR_96_5p + miR_129_5p + miR_375_3p + miR_30d_5p	60.26	54.16	10.2442	7.7928	10.2442	6.7558	56.7955	60.26
Grade ~ mir_194_5p + miR_130b_3p + miR_96_5p + miR_129_5p + miR_671_5p + miR_30d_5p	65.5	44.92	11.135	9.3636	11.135	5.865	54.3208	65.5
Grade ~ mir_194_5p + miR_130b_3p + miR_96_5p + miR_769_5p + miR_375_3p + miR_671_5p	57.33	44.32	9.7461	9.4656	9.7461	7.2539	50.73	57.33
Grade ~ mir_194_5p + miR_130b_3p + miR_96_5p + miR_769_5p + miR_375_3p + miR_30d_5p	57.69	50.59	9.8073	8.3997	9.8073	7.1927	53.8655	57.69
Grade ~ mir_194_5p + miR_130b_3p + miR_96_5p + miR_769_5p + miR_671_5p + miR_30d_5p	56.56	41.88	9.6152	9.8804	9.6152	7.3848	49.3198	56.56
Grade ~ mir_194_5p + miR_130b_3p + miR_96_5p + miR_375_3p + miR_671_5p + miR_30d_5p	56.6	45.43	9.622	9.2769	9.622	7.378	50.913	56.6
Grade ~ mir_194_5p + miR_130b_3p + miR_127_3p + miR_129_5p + miR_769_5p + miR_375_3p	79.04	56.15	13.4368	7.4545	13.4368	3.5632	64.3177	79.04
Grade ~ mir_194_5p + miR_130b_3p + miR_127_3p + miR_129_5p + miR_769_5p + miR_671_5p	78.07	52.69	13.2719	8.0427	13.2719	3.7281	62.2667	78.07
Grade ~ mir_194_5p + miR_130b_3p + miR_127_3p + miR_129_5p + miR_769_5p + miR_30d_5p	82.66	53.32	14.0522	7.9356	14.0522	2.9478	63.9091	82.66
Grade ~ mir_194_5p + miR_130b_3p + miR_127_3p + miR_129_5p + miR_375_3p + miR_671_5p	73.74	51.34	12.5358	8.2722	12.5358	4.4642	60.2451	73.74
Grade ~ mir_194_5p + miR_130b_3p + miR_127_3p + miR_129_5p + miR_375_3p + miR_30d_5p	83.08	54.69	14.1236	7.7027	14.1236	2.8764	64.7091	83.08
Grade ~ mir_194_5p + miR_130b_3p + miR_127_3p + miR_129_5p + miR_671_5p + miR_30d_5p	76.58	46.35	13.0186	9.1205	13.0186	3.9814	58.8037	76.58
Grade ~ mir_194_5p + miR_130b_3p + miR_127_3p + miR_769_5p + miR_375_3p + miR_671_5p	74.47	53.43	12.6599	7.9169	12.6599	4.3401	61.5251	74.47
Grade ~ mir_194_5p + miR_130b_3p + miR_127_3p + miR_769_5p + miR_375_3p + miR_30d_5p	77.54	54.37	13.1818	7.7571	13.1818	3.8182	62.9536	77.54
Grade ~ mir_194_5p + miR_130b_3p + miR_127_3p + miR_769_5p + miR_671_5p + miR_30d_5p	76.92	47.65	13.0764	8.8995	13.0764	3.9236	59.5034	76.92
Grade ~ mir_194_5p + miR_130b_3p + miR_127_3p + miR_375_3p + miR_671_5p + miR_30d_5p	75.94	50.33	12.9098	8.4439	12.9098	4.0902	60.457	75.94
Grade ~ mir_194_5p + miR_130b_3p + miR_129_5p + miR_769_5p + miR_375_3p + miR_671_5p	61.95	40.42	10.5315	10.1286	10.5315	6.4685	50.9751	61.95
Grade ~ mir_194_5p + miR_130b_3p + miR_129_5p + miR_769_5p + miR_375_3p + miR_30d_5p	67.14	51.2	11.4138	8.296	11.4138	5.5862	57.9093	67.14
Grade ~ mir_194_5p + miR_130b_3p + miR_129_5p + miR_769_5p + miR_671_5p + miR_30d_5p	66.08	50.19	11.2336	8.4677	11.2336	5.7664	57.0196	66.08
Grade ~ mir_194_5p + miR_130b_3p + miR_129_5p + miR_375_3p + miR_671_5p + miR_30d_5p	69.8	48.11	11.866	8.8213	11.866	5.134	57.3589	69.8
Grade ~ mir_194_5p + miR_130b_3p + miR_769_5p + miR_375_3p + miR_671_5p + miR_30d_5p	63.02	40.57	10.7134	10.1031	10.7134	6.2866	51.4659	63.02
Grade ~ mir_194_5p + miR_96_5p + miR_127_3p + miR_129_5p + miR_769_5p + miR_375_3p	68.12	51.81	11.5804	8.1923	11.5804	5.4196	58.5676	68.12
Grade ~ mir_194_5p + miR_96_5p + miR_127_3p + miR_129_5p + miR_769_5p + miR_671_5p	66.05	43.84	11.2285	9.5472	11.2285	5.7715	54.0463	66.05
Grade ~ mir_194_5p + miR_96_5p + miR_127_3p + miR_129_5p + miR_769_5p + miR_30d_5p	68.22	51.8	11.5974	8.194	11.5974	5.4026	58.5982	68.22
Grade ~ mir_194_5p + miR_96_5p + miR_127_3p + miR_129_5p + miR_375_3p + miR_671_5p	63.22	46.34	10.7474	9.1222	10.7474	6.2526	54.0897	63.22
Grade ~ mir_194_5p + miR_96_5p + miR_127_3p + miR_129_5p + miR_375_3p + miR_30d_5p	72.02	62.36	12.2434	6.3988	12.2434	4.7566	65.6757	72.02
Grade ~ mir_194_5p + miR_96_5p + miR_127_3p + miR_129_5p + miR_671_5p + miR_30d_5p	63.88	45.09	10.8596	9.3347	10.8596	6.1404	53.7756	63.88
Grade ~ mir_194_5p + miR_96_5p + miR_127_3p + miR_769_5p + miR_375_3p + miR_671_5p	61.8	49.32	10.506	8.6156	10.506	6.494	54.9431	61.8
Grade ~ mir_194_5p + miR_96_5p + miR_127_3p + miR_769_5p + miR_375_3p + miR_30d_5p	72	58.68	12.24	7.0244	12.24	4.76	63.5369	72
Grade ~ mir_194_5p + miR_96_5p + miR_127_3p + miR_769_5p + miR_671_5p + miR_30d_5p	63.36	50.21	10.7712	8.4643	10.7712	6.2288	55.9965	63.36
Grade ~ mir_194_5p + miR_96_5p + miR_127_3p + miR_375_3p + miR_671_5p + miR_30d_5p	68.56	53.07	11.6552	7.9781	11.6552	5.3448	59.3644	68.56
Grade ~ mir_194_5p + miR_96_5p + miR_129_5p + miR_769_5p + miR_375_3p + miR_671_5p	60.94	34.36	10.3598	11.1588	10.3598	6.6402	48.1435	60.94
Grade ~ mir_194_5p + miR_96_5p + miR_129_5p + miR_769_5p + miR_375_3p + miR_30d_5p	63.35	40.37	10.7695	10.1371	10.7695	6.2305	51.5124	63.35
Grade ~ mir_194_5p + miR_96_5p + miR_129_5p + miR_769_5p + miR_671_5p + miR_30d_5p	56.48	35.67	9.6016	10.9361	9.6016	7.3984	46.7511	56.48
Grade ~ mir_194_5p + miR_96_5p + miR_129_5p + miR_375_3p + miR_671_5p + miR_30d_5p	64.45	42.18	10.9565	9.8294	10.9565	6.0435	52.7112	64.45
Grade ~ mir_194_5p + miR_96_5p + miR_769_5p + miR_375_3p + miR_671_5p + miR_30d_5p	60.73	45.2	10.3241	9.316	10.3241	6.6759	52.5664	60.73
Grade ~ mir_194_5p + miR_127_3p + miR_129_5p + miR_769_5p + miR_375_3p + miR_671_5p	60.95	44.03	10.3615	9.5149	10.3615	6.6385	52.1297	60.95
Grade ~ mir_194_5p + miR_127_3p + miR_129_5p + miR_769_5p + miR_375_3p + miR_30d_5p	70.05	51.8	11.9085	8.194	11.9085	5.0915	59.2389	70.05
Grade ~ mir_194_5p + miR_127_3p + miR_129_5p + miR_769_5p + miR_671_5p + miR_30d_5p	62.33	44.55	10.5961	9.4265	10.5961	6.4039	52.9207	62.33
Grade ~ mir_194_5p + miR_127_3p + miR_129_5p + miR_375_3p + miR_671_5p + miR_30d_5p	63.25	46.12	10.7525	9.1596	10.7525	6.2475	53.9998	63.25
Grade ~ mir_194_5p + miR_127_3p + miR_769_5p + miR_375_3p + miR_671_5p + miR_30d_5p	59.84	46.71	10.1728	9.0593	10.1728	6.8272	52.8949	59.84
Grade ~ mir_194_5p + miR_129_5p + miR_769_5p + miR_375_3p + miR_671_5p + miR_30d_5p	64.11	41.46	10.8987	9.9518	10.8987	6.1013	52.2707	64.11
Grade ~ miR_130b_3p + miR_96_5p + miR_127_3p + miR_129_5p + miR_769_5p + miR_375_3p	75.95	54.01	12.9115	7.8183	12.9115	4.0885	62.2847	75.95
Grade ~ miR_130b_3p + miR_96_5p + miR_127_3p + miR_129_5p + miR_769_5p + miR_671_5p	70.51	50.68	11.9867	8.3844	11.9867	5.0133	58.8417	70.51
Grade ~ miR_130b_3p + miR_96_5p + miR_127_3p + miR_129_5p + miR_769_5p + miR_30d_5p	73.92	61.58	12.5664	6.5314	12.5664	4.4336	65.8002	73.92
Grade ~ miR_130b_3p + miR_96_5p + miR_127_3p + miR_129_5p + miR_375_3p + miR_671_5p	73.25	50.2	12.4525	8.466	12.4525	4.5475	59.5286	73.25
Grade ~ miR_130b_3p + miR_96_5p + miR_127_3p + miR_129_5p + miR_375_3p + miR_30d_5p	73.95	58.27	12.5715	7.0941	12.5715	4.4285	63.9263	73.95
Grade ~ miR_130b_3p + miR_96_5p + miR_127_3p + miR_129_5p + miR_671_5p + miR_30d_5p	69.19	51.57	11.7623	8.2331	11.7623	5.2377	58.825	69.19
Grade ~ miR_130b_3p + miR_96_5p + miR_127_3p + miR_769_5p + miR_375_3p + miR_671_5p	66.65	54.47	11.3305	7.7401	11.3305	5.6695	59.4134	66.65
Grade ~ miR_130b_3p + miR_96_5p + miR_127_3p + miR_769_5p + miR_375_3p + miR_30d_5p	69.31	58.23	11.7827	7.1009	11.7827	5.2173	62.3965	69.31
Grade ~ miR_130b_3p + miR_96_5p + miR_127_3p + miR_769_5p + miR_671_5p + miR_30d_5p	65.87	49.48	11.1979	8.5884	11.1979	5.8021	56.5942	65.87
Grade ~ miR_130b_3p + miR_96_5p + miR_127_3p + miR_375_3p + miR_671_5p + miR_30d_5p	68	52.72	11.56	8.0376	11.56	5.44	58.9868	68
Grade ~ miR_130b_3p + miR_96_5p + miR_129_5p + miR_769_5p + miR_375_3p + miR_671_5p	60.66	43.05	10.3122	9.6815	10.3122	6.6878	51.5772	60.66
Grade ~ miR_130b_3p + miR_96_5p + miR_129_5p + miR_769_5p + miR_375_3p + miR_30d_5p	59.19	44.33	10.0623	9.4639	10.0623	6.9377	51.5323	59.19
Grade ~ miR_130b_3p + miR_96_5p + miR_129_5p + miR_769_5p + miR_671_5p + miR_30d_5p	57.23	40.57	9.7291	10.1031	9.7291	7.2709	49.0571	57.23
Grade ~ miR_130b_3p + miR_96_5p + miR_129_5p + miR_375_3p + miR_671_5p + miR_30d_5p	60.13	40.06	10.2221	10.1898	10.2221	6.7779	50.0791	60.13
Grade ~ miR_130b_3p + miR_96_5p + miR_769_5p + miR_375_3p + miR_671_5p + miR_30d_5p	52.94	46.15	8.9998	9.1545	8.9998	8.0002	49.5739	52.94
Grade ~ miR_130b_3p + miR_127_3p + miR_129_5p + miR_769_5p + miR_375_3p + miR_671_5p	72.93	53.64	12.3981	7.8812	12.3981	4.6019	61.1367	72.93
Grade ~ miR_130b_3p + miR_127_3p + miR_129_5p + miR_769_5p + miR_375_3p + miR_30d_5p	78.14	53.18	13.2838	7.9594	13.2838	3.7162	62.532	78.14
Grade ~ miR_130b_3p + miR_127_3p + miR_129_5p + miR_769_5p + miR_671_5p + miR_30d_5p	71.14	59.88	12.0938	6.8204	12.0938	4.9062	63.9403	71.14
Grade ~ miR_130b_3p + miR_127_3p + miR_129_5p + miR_375_3p + miR_671_5p + miR_30d_5p	69.63	50.57	11.8371	8.4031	11.8371	5.1629	58.4831	69.63
Grade ~ miR_130b_3p + miR_127_3p + miR_769_5p + miR_375_3p + miR_671_5p + miR_30d_5p	72.13	50.68	12.2621	8.3844	12.2621	4.7379	59.3907	72.13
Grade ~ miR_130b_3p + miR_129_5p + miR_769_5p + miR_375_3p + miR_671_5p + miR_30d_5p	58.7	44.36	9.979	9.4588	9.979	7.021	51.3381	58.7
Grade ~ miR_96_5p + miR_127_3p + miR_129_5p + miR_769_5p + miR_375_3p + miR_671_5p	65.87	51.54	11.1979	8.2382	11.1979	5.8021	57.6139	65.87
Grade ~ miR_96_5p + miR_127_3p + miR_129_5p + miR_769_5p + miR_375_3p + miR_30d_5p	67.71	52.74	11.5107	8.0342	11.5107	5.4893	58.8936	67.71
Grade ~ miR_96_5p + miR_127_3p + miR_129_5p + miR_769_5p + miR_671_5p + miR_30d_5p	64.32	50.98	10.9344	8.3334	10.9344	6.0656	56.7496	64.32
Grade ~ miR_96_5p + miR_127_3p + miR_129_5p + miR_375_3p + miR_671_5p + miR_30d_5p	66.5	51.28	11.305	8.2824	11.305	5.695	57.7157	66.5
Grade ~ miR_96_5p + miR_127_3p + miR_769_5p + miR_375_3p + miR_671_5p + miR_30d_5p	62.48	52.78	10.6216	8.0274	10.6216	6.3784	56.9553	62.48
Grade ~ miR_96_5p + miR_129_5p + miR_769_5p + miR_375_3p + miR_671_5p + miR_30d_5p	57.55	35.7	9.7835	10.931	9.7835	7.2165	47.2302	57.55
Grade ~ miR_127_3p + miR_129_5p + miR_769_5p + miR_375_3p + miR_671_5p + miR_30d_5p	55.92	46.62	9.5064	9.0746	9.5064	7.4936	51.1619	55.92
