# Supplementary material for: miRNA Expression Profiling in G1 and G2 Pancreatic Neuroendocrine Tumors
Source: Cancers (Basel). 2024 Jul 13;16(14):2528. doi: 10.3390/cancers16142528 (PMC11275009; doi:10.3390/cancers16142528)
Supplement: Supplementary file 1 [file cancers-16-02528-s001.zip › supplementary_table_S1_NGS_miRNA_combined_data.xlsx]

## Sheet: full_data
miR_names	B1_S1	B2_S2	B3_S3	B4_S4	B5_S5	B6_S6	B7_S7	B8_S8	B9_S9	B10_S10	B11_S11	B12_S12
hsa-let-7a-2-3p	0	0	2	0	0	0	0	0	0	0	0	0
hsa-let-7a-3p	0	29	19	10	29	22	0	0	0	4	0	0
hsa-let-7a-5p	26	60024	40023	34387	21102	30813	2536	508	95	18541	2794	206
hsa-let-7b-3p	0	9	9	9	24	17	1	3	1	38	3	0
hsa-let-7b-5p	10	18157	16162	15823	15718	24234	1525	999	727	29016	3784	240
hsa-let-7c-3p	0	0	0	0	1	0	0	0	0	0	0	0
hsa-let-7c-5p	2	2686	1566	2114	1522	977	74	31	9	1564	435	3
hsa-let-7d-3p	0	21	41	24	68	36	10	10	7	38	8	5
hsa-let-7d-5p	8	7854	4245	3174	3196	2449	374	75	12	1303	371	56
hsa-let-7e-3p	0	18	6	9	35	13	1	2	2	3	0	0
hsa-let-7e-5p	1	7640	4967	5042	5914	3568	802	160	115	1853	665	112
hsa-let-7f-1-3p	0	8	4	2	4	2	1	0	0	3	0	0
hsa-let-7f-2-3p	0	8	5	2	9	4	0	0	0	0	0	0
hsa-let-7f-5p	12	78417	39711	30316	19866	16257	2628	445	52	7187	1617	171
hsa-let-7g-3p	0	10	12	8	38	7	2	0	0	8	0	1
hsa-let-7g-5p	10	32978	16114	20196	17131	15213	1686	128	43	5193	684	156
hsa-let-7i-3p	0	43	46	37	138	18	2	4	4	17	0	0
hsa-let-7i-5p	1	32212	21213	19698	30425	12643	1719	607	313	8283	1253	213
hsa-miR-100-3p	0	0	0	1	0	0	0	0	0	0	0	0
hsa-miR-100-5p	0	678	206	381	862	378	46	71	34	1229	319	3
hsa-miR-101-2-5p	0	0	0	0	0	0	0	0	0	0	0	0
hsa-miR-101-3p	0	228	163	128	82	61	2	3	1	24	2	0
hsa-miR-101-5p	0	2	2	5	5	1	0	0	0	0	0	0
hsa-miR-10226	0	0	0	0	0	0	0	0	0	0	0	0
hsa-miR-10392-3p	0	0	0	0	0	0	0	0	0	0	0	0
hsa-miR-10392-5p	0	0	0	0	0	0	0	0	0	0	0	0
hsa-miR-10393-3p	0	0	0	0	0	0	0	0	0	0	0	0
hsa-miR-10393-5p	0	0	0	0	0	0	0	0	0	0	0	0
hsa-miR-10394-3p	0	0	0	0	0	0	0	0	0	0	0	0
hsa-miR-10394-5p	0	0	0	0	0	0	0	0	0	0	0	0
hsa-miR-10395-3p	0	1	3	3	2	1	1	0	0	1	0	0
hsa-miR-10395-5p	0	0	0	0	0	0	0	0	0	0	0	0
hsa-miR-10396a-3p	0	0	0	0	0	0	0	0	0	0	0	0
hsa-miR-10396a-5p	0	0	0	0	0	0	0	3	0	1	1	1
hsa-miR-10396b-3p	0	0	0	0	0	0	0	1	0	1	0	0
hsa-miR-10396b-5p	0	0	0	0	0	0	0	1	0	0	1	1
hsa-miR-10397-3p	0	0	0	0	0	0	0	0	0	0	0	0
hsa-miR-10397-5p	0	1	0	0	1	0	0	0	0	0	0	0
hsa-miR-10398-3p	0	0	0	0	1	1	0	0	0	1	0	1
hsa-miR-10398-5p	0	0	0	0	0	0	0	0	0	0	0	0
hsa-miR-10399-3p	0	2	0	0	3	0	0	0	0	1	0	0
hsa-miR-10399-5p	0	0	0	0	0	0	0	0	0	1	0	0
hsa-miR-103a-1-5p	0	0	1	0	0	1	0	0	0	0	0	0
hsa-miR-103a-2-5p	0	3	3	1	1	0	0	0	0	0	0	0
hsa-miR-103a-3p	0	8487	3944	4783	3666	1681	342	34	31	866	221	53
hsa-miR-103b	0	0	0	0	0	0	0	0	0	0	0	0
hsa-miR-10400-3p	0	0	0	0	0	0	0	0	0	0	0	0
hsa-miR-10400-5p	0	0	1	0	0	0	0	4	0	0	2	0
hsa-miR-10401-3p	0	0	0	0	0	0	0	1	3	1	0	2
hsa-miR-10401-5p	0	0	0	0	0	0	0	0	0	0	0	0
hsa-miR-10522-5p	0	0	0	0	0	0	0	0	0	0	0	0
hsa-miR-10523-5p	0	0	0	0	0	0	0	0	0	0	0	0
hsa-miR-10524-5p	0	1	0	2	0	0	0	0	0	0	0	0
hsa-miR-10525-3p	0	0	0	0	0	0	0	0	0	0	0	0
hsa-miR-10526-3p	0	0	0	0	0	0	0	0	0	0	0	0
hsa-miR-10527-5p	0	3	0	0	2	1	0	0	0	4	1	0
hsa-miR-105-3p	0	1	0	0	0	0	0	0	0	0	0	0
hsa-miR-105-5p	0	0	0	0	0	0	0	0	0	0	0	0
hsa-miR-106a-3p	0	0	0	0	0	0	0	0	0	0	0	0
hsa-miR-106a-5p	0	0	1	3	0	0	0	0	0	0	0	0
hsa-miR-106b-3p	0	11	5	16	24	11	1	1	3	27	3	4
hsa-miR-106b-5p	1	183	232	276	134	47	8	3	0	48	10	1
hsa-miR-107	0	666	273	468	661	120	85	2	1	55	11	5
hsa-miR-10a-3p	0	22	14	11	5	1	1	0	0	29	1	0
hsa-miR-10a-5p	1	2030	904	977	1667	1036	84	54	50	7298	222	4
hsa-miR-10b-3p	0	9	3	3	1	3	0	0	0	0	0	0
hsa-miR-10b-5p	0	852	531	347	183	203	59	33	9	235	32	6
hsa-miR-11181-3p	0	0	0	0	0	0	0	0	0	0	0	0
hsa-miR-11181-5p	0	0	0	0	0	0	0	0	0	0	0	0
hsa-miR-11399	0	0	0	0	0	0	0	0	0	0	0	0
hsa-miR-11400	0	0	0	0	1	0	0	0	0	0	0	0
hsa-miR-11401	0	0	0	0	0	0	0	0	0	0	0	0
hsa-miR-1178-3p	0	0	0	0	0	0	0	0	0	0	0	0
hsa-miR-1178-5p	0	0	0	0	0	0	0	0	0	0	0	0
hsa-miR-1179	0	70	5	9	22	11	0	0	0	0	1	0
hsa-miR-1180-3p	0	144	317	162	402	83	10	1165	525	33	1473	362
hsa-miR-1180-5p	0	0	1	0	1	1	0	1	0	0	1	0
hsa-miR-1181	0	0	0	0	0	0	0	0	0	0	0	0
hsa-miR-1182	0	0	0	0	0	0	0	0	0	0	0	0
hsa-miR-1183	0	0	0	0	0	0	0	0	0	0	0	0
hsa-miR-1184	0	0	0	0	0	0	0	0	0	0	0	0
hsa-miR-1185-1-3p	0	26	54	85	9	14	12	4	0	15	8	1
hsa-miR-1185-2-3p	0	4	6	4	0	0	0	0	0	0	2	0
hsa-miR-1185-5p	0	22	9	10	1	2	3	1	0	2	0	0
hsa-miR-1193	0	0	0	0	0	0	0	0	0	0	0	0
hsa-miR-1197	0	3	1	2	0	0	2	0	0	1	0	0
hsa-miR-1199-3p	0	0	0	0	0	0	0	0	0	0	0	0
hsa-miR-1199-5p	0	0	0	0	0	0	0	0	0	0	0	0
hsa-miR-1200	0	0	0	0	0	0	0	0	0	0	0	0
hsa-miR-1202	0	0	0	0	0	0	0	0	0	0	0	0
hsa-miR-1203	0	0	0	0	0	0	0	0	0	0	0	0
hsa-miR-1204	0	0	0	0	0	0	0	0	0	0	0	0
hsa-miR-1205	0	0	0	0	0	0	0	0	0	0	0	0
hsa-miR-1206	0	0	0	0	0	0	0	0	0	0	0	0
hsa-miR-1207-3p	0	0	0	0	0	0	0	0	0	0	0	0
hsa-miR-1207-5p	0	0	0	0	0	0	0	0	0	0	0	0
hsa-miR-1208	0	0	0	0	0	0	0	0	0	0	0	0
hsa-miR-12113	0	0	0	0	0	0	0	0	0	0	0	0
hsa-miR-12114	0	0	0	0	0	0	0	0	0	0	0	0
hsa-miR-12115	0	0	0	0	0	0	0	0	0	0	0	0
hsa-miR-12116	0	0	0	0	0	0	0	0	0	0	0	0
hsa-miR-12117	0	0	0	0	0	0	0	0	0	0	0	0
hsa-miR-12118	0	0	0	0	0	0	0	0	0	0	0	0
hsa-miR-12119	0	0	0	0	0	0	0	0	0	0	0	0
hsa-miR-12120	0	0	0	0	0	0	0	0	0	0	0	0
hsa-miR-12121	0	0	0	0	0	0	0	0	0	0	0	0
hsa-miR-12122	0	0	0	0	0	0	0	0	0	0	0	0
hsa-miR-12123	0	0	0	0	0	0	0	0	0	0	0	0
hsa-miR-12124	0	0	0	0	0	0	0	0	0	0	0	0
hsa-miR-12125	0	0	0	0	0	0	0	0	0	0	0	0
hsa-miR-12126	0	0	0	0	0	0	0	0	0	0	0	0
hsa-miR-12127	0	0	0	0	0	0	0	0	0	0	0	0
hsa-miR-12128	0	0	0	0	0	0	0	0	0	0	0	0
hsa-miR-12129	0	0	0	0	0	0	0	0	0	0	0	0
hsa-miR-12130	0	0	0	0	0	0	0	0	0	0	0	0
hsa-miR-12131	0	0	0	0	0	0	0	0	0	0	0	0
hsa-miR-12132	0	0	0	0	0	0	0	0	0	0	0	0
hsa-miR-12133	0	0	0	0	0	0	0	0	0	0	0	0
hsa-miR-12135	0	33	51	23	4	17	7	2	1	11	7	0
hsa-miR-12136	3	384	410	486	229	170	57	74	8	397	136	28
hsa-miR-122-3p	0	0	0	0	0	0	0	0	0	0	0	0
hsa-miR-1224-3p	0	8	4	4	106	18	6	6	12	2	2	7
hsa-miR-1224-5p	0	20	12	30	489	80	16	160	168	21	111	209
hsa-miR-1225-3p	0	0	0	0	0	0	0	0	0	0	0	0
hsa-miR-1225-5p	0	0	0	0	0	0	0	0	0	0	0	0
hsa-miR-122-5p	0	6	3	5	2	0	3	108	0	4	0	3
hsa-miR-1226-3p	0	2	0	2	11	1	0	0	1	2	0	1
hsa-miR-1226-5p	0	0	0	0	0	0	0	0	0	0	0	0
hsa-miR-1227-3p	0	0	0	0	0	0	0	0	0	0	0	0
hsa-miR-1227-5p	0	0	0	0	0	0	0	0	0	0	0	0
hsa-miR-1228-3p	0	0	0	1	0	0	0	0	0	1	0	0
hsa-miR-1228-5p	0	0	0	0	1	0	0	3	0	0	0	0
hsa-miR-1229-3p	0	1	1	1	1	0	0	1	0	0	0	0
hsa-miR-1229-5p	0	0	0	0	0	0	0	0	0	0	0	0
hsa-miR-122b-3p	0	0	0	0	0	0	0	0	0	0	0	0
hsa-miR-122b-5p	0	1	0	0	0	0	0	0	0	0	0	0
hsa-miR-1231	0	0	0	0	0	0	0	0	0	0	0	0
hsa-miR-1233-3p	0	0	1	0	1	0	0	0	1	0	0	0
hsa-miR-1233-5p	0	0	0	0	0	0	0	0	0	0	0	0
hsa-miR-1234-3p	0	0	0	0	0	0	0	0	0	0	0	0
hsa-miR-1236-3p	0	0	0	0	0	0	0	0	0	0	0	0
hsa-miR-1236-5p	0	0	0	0	0	0	0	0	0	0	0	0
hsa-miR-1237-3p	0	0	0	0	0	0	0	0	0	1	0	0
hsa-miR-1237-5p	0	0	0	0	0	0	0	0	0	0	0	0
hsa-miR-1238-3p	0	0	0	0	0	0	0	0	0	0	0	0
hsa-miR-1238-5p	0	0	0	0	0	0	0	0	0	0	0	0
hsa-miR-1243	0	1	0	0	0	0	0	0	0	0	0	0
hsa-miR-124-3p	0	1	217	0	0	0	0	0	0	22	0	0
hsa-miR-1244	0	0	0	0	0	0	0	0	0	0	0	0
hsa-miR-1245a	0	0	0	0	0	0	0	0	0	0	0	0
hsa-miR-1245b-3p	0	0	0	0	0	0	0	0	0	0	0	0
hsa-miR-1245b-5p	0	0	0	0	0	0	0	0	0	0	0	0
hsa-miR-124-5p	0	0	4	0	0	0	0	0	0	1	0	0
hsa-miR-1246	0	154	65	16	13	12	0	7	3	135	7	112
hsa-miR-1247-3p	0	0	0	0	0	0	0	0	0	0	0	0
hsa-miR-1247-5p	0	2	2	0	0	2	0	1	1	10	16	0
hsa-miR-1248	0	2	3	3	1	1	0	0	0	0	0	0
hsa-miR-1249-3p	0	0	0	0	1	0	0	0	0	1	0	1
hsa-miR-1249-5p	0	0	0	0	0	0	0	0	0	0	0	0
hsa-miR-1250-3p	0	0	0	0	0	0	0	0	0	0	0	0
hsa-miR-1250-5p	0	18	16	17	43	12	5	47	18	3	19	18
hsa-miR-1251-3p	0	0	0	0	2	0	0	0	0	1	0	0
hsa-miR-1251-5p	0	5	4	1	20	0	1	2	0	5	0	0
hsa-miR-1252-3p	0	0	0	0	0	0	0	0	0	0	0	0
hsa-miR-1252-5p	0	0	0	0	0	0	0	0	0	0	0	0
hsa-miR-1253	0	1	0	0	1	0	0	0	1	0	0	0
hsa-miR-1255a	0	0	0	0	1	0	0	0	0	1	0	0
hsa-miR-1255b-2-3p	0	0	0	0	0	0	0	0	0	0	0	0
hsa-miR-1255b-5p	0	0	0	0	0	0	0	0	0	0	0	0
hsa-miR-1256	0	0	0	0	0	0	0	0	0	0	0	0
hsa-miR-1257	0	0	0	0	0	0	0	0	0	0	0	0
hsa-miR-1258	0	0	0	0	0	0	0	0	0	0	0	0
hsa-miR-125a-3p	0	36	15	20	60	28	6	8	18	32	14	6
hsa-miR-125a-5p	0	3417	2168	2002	7826	3731	540	976	1885	2178	323	863
hsa-miR-125b-1-3p	0	3	1	3	2	0	0	0	4	10	2	1
hsa-miR-125b-2-3p	0	0	0	0	4	0	0	0	0	2	0	0
hsa-miR-125b-5p	2	3690	563	1254	2433	1245	69	273	314	3406	411	69
hsa-miR-1260a	0	147	62	89	188	113	29	86	24	190	37	38
hsa-miR-1260b	0	83	39	46	85	50	11	36	12	72	14	15
hsa-miR-1261	0	1	0	0	0	0	0	0	0	0	0	0
hsa-miR-1262	0	1	0	0	2	2	0	0	0	2	0	0
hsa-miR-1263	0	0	0	0	0	0	0	0	0	0	0	0
hsa-miR-126-3p	5	33661	17149	6463	4478	10201	1348	336	70	6787	742	56
hsa-miR-1264	0	0	0	0	0	0	0	0	0	0	0	0
hsa-miR-1265	0	0	0	0	0	0	0	0	0	0	0	0
hsa-miR-126-5p	2	4209	4801	1718	271	751	73	18	3	350	79	11
hsa-miR-1266-3p	0	0	0	0	0	0	0	0	0	0	0	0
hsa-miR-1266-5p	0	0	0	0	3	1	0	0	0	0	0	0
hsa-miR-1267	0	0	2	3	0	0	0	0	0	2	0	0
hsa-miR-1268a	0	15	6	3	6	1	0	11	6	7	16	4
hsa-miR-1268b	0	0	0	0	0	0	0	0	0	0	0	0
hsa-miR-1269a	0	0	24	0	3603	120	0	12	0	32	0	0
hsa-miR-1269b	0	0	0	2	9	0	0	2	0	1	21	0
hsa-miR-1270	0	1	1	3	4	5	0	0	1	6	0	1
hsa-miR-1271-3p	0	0	1	0	0	0	0	0	0	0	0	0
hsa-miR-1271-5p	0	3	5	2	4	2	0	0	0	3	1	0
hsa-miR-1272	0	0	0	0	0	0	0	0	0	0	0	0
hsa-miR-1273c	0	0	0	0	0	0	0	0	0	0	0	0
hsa-miR-1273h-3p	0	0	0	0	1	0	0	0	0	0	0	0
hsa-miR-1273h-5p	0	0	1	0	1	0	0	0	0	0	2	0
hsa-miR-127-3p	0	1540	709	741	276	270	960	220	296	560	1211	23
hsa-miR-1275	0	16	32	44	198	228	31	130	320	199	258	650
hsa-miR-127-5p	0	115	46	49	28	16	76	6	7	62	22	1
hsa-miR-1276	0	1	0	1	0	0	0	0	0	0	0	0
hsa-miR-1277-3p	0	2	2	0	1	1	0	0	0	0	0	0
hsa-miR-1277-5p	0	0	0	0	0	0	0	0	0	0	0	0
hsa-miR-1278	0	0	0	0	0	1	0	0	0	0	0	0
hsa-miR-1279	0	0	0	0	0	0	0	0	0	0	0	0
hsa-miR-1281	0	1	1	0	0	0	0	1	0	0	0	0
hsa-miR-128-1-5p	0	0	0	0	1	0	1	0	1	1	0	0
hsa-miR-1282	0	0	0	0	0	0	0	0	0	0	0	0
hsa-miR-128-2-5p	0	0	0	0	0	0	0	0	0	0	0	0
hsa-miR-1283	0	1	0	0	1	0	0	0	0	0	0	0
hsa-miR-128-3p	0	473	185	258	750	221	7	12	6	105	8	6
hsa-miR-1284	0	0	0	0	0	0	0	0	0	0	0	0
hsa-miR-1285-3p	0	4	0	1	2	2	0	0	0	0	1	4
hsa-miR-1285-5p	0	0	0	0	0	1	0	0	0	0	0	0
hsa-miR-1286	0	1	0	0	0	0	0	0	0	0	0	0
hsa-miR-1287-3p	0	1	0	0	1	1	0	0	0	0	0	0
hsa-miR-1287-5p	0	11	30	24	7	87	1	1	13	12	34	0
hsa-miR-1288-3p	0	0	0	0	1	0	0	0	1	0	0	0
hsa-miR-1288-5p	0	0	0	0	0	0	0	0	0	0	0	0
hsa-miR-1289	0	0	0	0	0	0	0	0	0	0	0	0
hsa-miR-1290	0	31	7	8	10	2	0	4	0	33	6	34
hsa-miR-1291	0	1	1	0	1	0	0	0	0	1	0	1
hsa-miR-129-1-3p	0	43	31	39	98	14	0	7	0	2	4	14
hsa-miR-1292-3p	0	0	0	0	0	0	0	0	0	0	0	0
hsa-miR-129-2-3p	0	56	50	43	115	34	27	13	1	2	9	2
hsa-miR-1292-5p	0	0	0	0	2	3	0	2	1	0	1	1
hsa-miR-1293	0	0	0	0	0	0	0	0	0	0	0	0
hsa-miR-1294	0	1	0	0	0	1	0	0	1	0	0	0
hsa-miR-1295a	0	0	0	0	5	0	0	0	0	0	0	0
hsa-miR-1295b-3p	0	0	0	0	0	0	0	0	0	0	0	0
hsa-miR-1295b-5p	0	0	0	0	0	0	0	0	0	0	0	0
hsa-miR-129-5p	0	969	1529	980	2366	1120	748	9584	1865	54	2903	2312
hsa-miR-1296-3p	0	0	1	0	2	0	2	2	1	1	0	2
hsa-miR-1296-5p	0	3	16	11	24	11	3	6	1	7	6	3
hsa-miR-1297	0	1	1	1	0	0	0	0	0	0	0	0
hsa-miR-1298-3p	0	0	0	0	0	0	0	0	0	0	0	0
hsa-miR-1298-5p	0	0	0	0	0	0	0	0	0	0	0	0
hsa-miR-1299	0	7	102	143	432	15	6	26	93	6	186	152
hsa-miR-1301-3p	0	50	42	79	25	72	14	43	66	49	38	55
hsa-miR-1301-5p	0	0	0	0	0	0	0	0	0	0	0	0
hsa-miR-1302	0	0	0	0	0	0	0	0	0	0	0	0
hsa-miR-1303	0	0	0	0	1	0	0	1	1	2	1	1
hsa-miR-1304-3p	0	0	0	1	0	1	0	0	0	1	0	0
hsa-miR-1304-5p	0	0	0	0	0	0	0	0	0	0	0	0
hsa-miR-1305	0	1	0	1	0	2	0	0	0	0	0	0
hsa-miR-1306-3p	0	0	0	0	0	0	0	0	0	0	0	0
hsa-miR-1306-5p	0	1	3	6	5	2	0	0	0	5	0	0
hsa-miR-1307-3p	0	36	42	70	115	48	13	147	256	62	293	253
hsa-miR-1307-5p	0	27	18	36	43	22	4	44	52	22	94	36
hsa-miR-130a-3p	0	1119	770	799	195	267	9	2	1	145	44	3
hsa-miR-130a-5p	0	1	0	1	3	0	0	0	0	0	0	0
hsa-miR-130b-3p	0	293	131	376	130	220	6	1	2	176	9	4
hsa-miR-130b-5p	0	2	1	7	18	16	1	0	1	37	0	1
hsa-miR-1321	0	0	0	0	0	0	0	0	0	0	0	0
hsa-miR-1322	0	0	0	0	0	0	0	0	0	0	0	0
hsa-miR-1323	0	1	0	0	0	0	0	0	0	0	0	0
hsa-miR-132-3p	0	140	236	45	184	46	1	7	1	14	6	0
hsa-miR-1324	0	0	0	0	0	0	0	0	0	0	0	0
hsa-miR-132-5p	0	69	50	13	140	29	0	19	7	22	15	0
hsa-miR-133a-3p	0	14	7	2	6	6	0	9	1	11	1	1
hsa-miR-133a-5p	0	1	0	0	0	0	0	0	0	0	0	0
hsa-miR-133b	0	2	0	0	0	0	0	1	0	1	0	0
hsa-miR-1343-3p	0	0	0	0	3	0	0	0	0	0	0	1
hsa-miR-1343-5p	0	0	0	0	0	0	0	1	0	0	0	0
hsa-miR-134-3p	0	0	1	1	0	0	1	0	0	0	0	0
hsa-miR-134-5p	0	169	112	126	14	73	68	38	22	40	33	1
hsa-miR-135a-2-3p	0	20	9	2	45	1	6	1	3	23	0	0
hsa-miR-135a-3p	0	0	0	0	0	1	0	0	0	1	0	0
hsa-miR-135a-5p	0	52	22	25	159	3	3	0	0	23	2	0
hsa-miR-135b-3p	0	1	0	0	0	0	0	0	0	0	0	0
hsa-miR-135b-5p	0	1	0	1	0	1	0	0	0	6	0	0
hsa-miR-136-3p	1	183	82	50	13	15	66	1	1	21	3	0
hsa-miR-136-5p	0	28	10	3	3	1	11	1	0	4	1	0
hsa-miR-137-3p	0	37	5	182	1838	2	0	0	0	9	0	0
hsa-miR-137-5p	0	0	0	1	4	0	0	0	0	0	0	0
hsa-miR-138-1-3p	0	0	0	0	0	0	0	0	0	0	0	0
hsa-miR-138-2-3p	0	0	0	0	0	0	0	0	0	0	0	0
hsa-miR-138-5p	0	66	149	56	18	19	2	0	9	112	18	7
hsa-miR-139-3p	0	2	9	42	215	8	3	20	10	9	22	8
hsa-miR-139-5p	0	226	258	1641	4858	214	64	0	1	140	18	0
hsa-miR-1-3p	0	375	86	41	33	38	2	8	0	53	20	0
hsa-miR-140-3p	0	175	98	125	342	83	10	1	1	70	15	2
hsa-miR-140-5p	0	41	50	29	35	7	1	0	0	5	1	0
hsa-miR-141-3p	4	16311	4261	6690	6428	3111	366	46	11	2734	121	26
hsa-miR-141-5p	0	68	33	48	9	5	1	2	0	4	2	0
hsa-miR-142-3p	0	671	173	472	254	294	17	5	1	141	10	0
hsa-miR-142-5p	0	138	73	160	57	81	0	2	0	31	4	0
hsa-miR-143-3p	8	27909	17489	11801	26235	11093	3336	551	175	28875	3028	86
hsa-miR-143-5p	0	5	18	7	1	3	1	1	0	3	0	0
hsa-miR-144-3p	0	126	80	157	22	17	7	0	1	4	2	0
hsa-miR-144-5p	0	3	1	1	2	0	0	0	0	1	0	0
hsa-miR-145-3p	0	70	37	27	80	38	11	6	0	86	19	2
hsa-miR-145-5p	0	858	961	635	2000	620	116	37	50	1424	159	13
hsa-miR-1468-3p	0	0	0	0	0	0	0	0	0	0	0	0
hsa-miR-1468-5p	0	1	3	3	58	3	0	11	7	5	0	2
hsa-miR-1469	0	0	0	0	0	0	0	0	0	0	0	0
hsa-miR-146a-3p	0	0	0	0	0	0	0	0	0	0	0	0
hsa-miR-146a-5p	0	66	41	140	82	90	6	7	15	114	8	0
hsa-miR-146b-3p	0	0	0	0	2	1	0	0	0	2	0	0
hsa-miR-146b-5p	0	220	41	141	165	496	7	4	4	298	9	0
hsa-miR-1470	0	0	0	0	0	0	0	0	0	0	0	0
hsa-miR-1471	0	0	0	0	0	0	0	0	0	0	0	0
hsa-miR-147a	0	1	1	1	5	0	0	0	0	0	0	0
hsa-miR-147b-3p	0	44	10	3	691	57	6	9	19	6	2	34
hsa-miR-147b-5p	0	1	1	0	2	0	0	0	0	0	0	0
hsa-miR-148a-3p	0	132	35	61	12	40	0	0	0	28	3	0
hsa-miR-148a-5p	0	3	0	0	1	1	0	0	0	4	0	0
hsa-miR-148b-3p	0	56	85	65	47	23	4	0	0	7	0	0
hsa-miR-148b-5p	0	4	3	2	3	0	0	0	0	0	0	0
hsa-miR-149-3p	0	0	0	0	0	0	0	0	0	0	0	0
hsa-miR-149-5p	0	28	34	44	118	59	3	13	32	65	26	48
hsa-miR-150-3p	0	0	0	0	1	0	0	0	0	2	0	0
hsa-miR-150-5p	0	60	35	61	240	70	4	0	0	110	9	2
hsa-miR-151a-3p	0	668	260	296	1344	571	67	67	109	557	74	47
hsa-miR-151a-5p	6	5768	2794	3209	9980	4231	278	163	229	2988	389	310
hsa-miR-151b	0	21	23	21	54	20	1	4	1	11	3	5
hsa-miR-152-3p	0	24	27	25	2	5	0	0	0	4	1	0
hsa-miR-152-5p	0	0	0	0	0	0	0	0	0	0	0	0
hsa-miR-153-3p	0	305	145	85	204	64	6	3	0	2	4	0
hsa-miR-153-5p	0	36	17	11	11	7	0	0	0	0	0	0
hsa-miR-1537-3p	0	1	0	0	1	3	0	0	0	0	0	0
hsa-miR-1537-5p	0	0	0	0	0	0	0	0	0	0	0	0
hsa-miR-1538	0	0	0	0	0	0	0	0	0	0	0	0
hsa-miR-1539	0	0	0	0	0	0	0	0	0	0	0	0
hsa-miR-154-3p	0	16	19	14	1	4	1	1	0	1	0	0
hsa-miR-154-5p	0	581	590	466	64	217	117	9	13	137	41	0
hsa-miR-155-3p	0	0	0	0	0	0	0	0	0	0	0	0
hsa-miR-155-5p	0	179	71	239	62	96	5	0	0	212	15	0
hsa-miR-1587	0	0	0	0	0	0	0	0	0	0	0	0
hsa-miR-15a-3p	0	0	2	4	2	1	0	0	0	2	1	0
hsa-miR-15a-5p	0	1260	1046	1094	338	211	24	5	2	67	27	3
hsa-miR-15b-3p	0	31	5	8	12	12	1	0	0	9	1	0
hsa-miR-15b-5p	1	526	261	366	285	130	9	2	0	68	7	0
hsa-miR-1-5p	0	0	0	0	0	0	0	0	0	0	0	0
hsa-miR-16-1-3p	0	0	0	0	0	0	0	0	0	0	0	0
hsa-miR-16-2-3p	0	3	1	2	4	1	0	0	0	1	0	0
hsa-miR-16-5p	13	18921	12072	14120	6563	4727	363	133	26	2366	642	163
hsa-miR-17-3p	0	79	40	87	172	79	1	2	1	74	7	1
hsa-miR-17-5p	0	56	72	146	26	17	0	0	0	8	4	0
hsa-miR-181a-2-3p	0	30	11	19	10	9	2	0	0	44	1	0
hsa-miR-181a-3p	0	104	9	17	7	21	1	0	0	18	0	0
hsa-miR-181a-5p	0	542	116	154	135	326	11	8	6	537	25	10
hsa-miR-181b-2-3p	0	0	0	0	0	0	0	0	0	3	0	0
hsa-miR-181b-3p	0	0	0	0	0	0	0	0	0	0	0	0
hsa-miR-181b-5p	0	221	47	56	33	95	6	2	1	173	6	2
hsa-miR-181c-3p	0	101	113	48	68	13	14	11	1	33	17	5
hsa-miR-181c-5p	0	111	140	70	80	10	8	1	5	40	11	3
hsa-miR-181d-3p	0	1	0	0	1	0	0	1	0	1	0	0
hsa-miR-181d-5p	0	42	63	35	21	3	1	1	0	17	2	2
hsa-miR-182-3p	0	2	1	3	10	0	2	0	0	0	0	2
hsa-miR-1825	0	0	0	0	0	0	0	0	0	0	0	0
hsa-miR-182-5p	0	1759	579	1108	2013	169	90	5	2	205	26	15
hsa-miR-1827	0	0	0	0	1	1	0	0	0	0	0	0
hsa-miR-183-3p	0	97	38	88	242	13	14	3	1	29	6	2
hsa-miR-183-5p	0	473	345	502	1381	64	72	5	1	88	26	17
hsa-miR-184	0	61	13	11	409	60	9	16	9	4	4	3
hsa-miR-1843	0	17	7	14	56	3	1	3	1	14	3	0
hsa-miR-185-3p	0	0	0	1	0	4	0	2	2	0	2	3
hsa-miR-185-5p	0	1870	525	1023	3098	1266	237	219	178	905	344	779
hsa-miR-186-3p	0	0	0	0	0	0	0	0	0	0	0	0
hsa-miR-186-5p	0	358	148	226	242	170	13	39	53	158	28	28
hsa-miR-187-3p	0	198	59	38	8	7	1	39	0	17	21	1
hsa-miR-187-5p	0	0	0	0	0	0	0	0	0	0	0	0
hsa-miR-188-3p	0	2	1	1	0	0	0	0	0	0	0	0
hsa-miR-188-5p	0	18	16	11	9	4	0	0	1	4	0	1
hsa-miR-18a-3p	0	0	1	0	2	1	0	0	0	1	0	1
hsa-miR-18a-5p	0	21	15	45	8	4	0	0	0	8	1	0
hsa-miR-18b-3p	0	0	0	0	0	0	0	0	0	0	0	0
hsa-miR-18b-5p	0	1	0	5	0	1	0	0	0	0	0	0
hsa-miR-1908-3p	0	0	0	0	0	0	0	0	0	0	0	0
hsa-miR-1908-5p	0	0	0	0	1	1	0	0	4	0	2	0
hsa-miR-1909-3p	0	0	0	0	0	0	0	0	0	0	0	0
hsa-miR-1909-5p	0	0	0	0	0	0	0	0	0	0	0	0
hsa-miR-190a-3p	0	0	2	0	0	0	0	0	0	0	0	0
hsa-miR-190a-5p	0	3	0	1	1	0	0	0	0	0	0	0
hsa-miR-190b-3p	0	0	0	0	0	0	0	0	0	0	0	0
hsa-miR-190b-5p	0	49	12	19	10	8	5	0	0	7	0	0
hsa-miR-1910-3p	0	1	0	0	0	0	0	0	0	0	0	0
hsa-miR-1910-5p	0	0	0	0	0	0	0	0	0	0	0	0
hsa-miR-1911-3p	0	0	0	0	0	0	0	0	0	0	0	0
hsa-miR-1911-5p	0	0	0	0	0	0	0	0	0	0	0	0
hsa-miR-1912-3p	0	0	0	0	0	0	0	0	0	1	0	0
hsa-miR-1912-5p	0	0	0	0	0	0	0	0	0	0	0	0
hsa-miR-1913	0	0	0	0	0	0	0	0	0	0	0	0
hsa-miR-191-3p	0	10	0	2	11	1	3	5	4	9	1	11
hsa-miR-1914-3p	0	0	0	0	0	0	0	0	0	0	0	0
hsa-miR-1914-5p	0	0	0	0	0	0	0	0	0	0	0	0
hsa-miR-1915-3p	0	0	0	0	0	0	0	0	0	0	0	0
hsa-miR-1915-5p	0	0	0	0	0	0	0	0	0	0	0	0
hsa-miR-191-5p	1	4131	1466	3629	3455	1346	189	20	21	1094	116	46
hsa-miR-192-3p	0	9	8	20	57	10	2	0	0	3	0	1
hsa-miR-192-5p	0	574	201	1047	3232	683	112	9	10	370	12	17
hsa-miR-193a-3p	0	0	1	0	0	0	0	0	0	0	0	0
hsa-miR-193a-5p	0	26	40	40	36	91	1	87	75	188	145	25
hsa-miR-193b-3p	0	1	0	1	1	2	1	1	2	8	4	0
hsa-miR-193b-5p	0	2	0	3	2	14	1	25	24	44	11	5
hsa-miR-194-3p	0	1	3	2	50	1	0	0	0	3	0	0
hsa-miR-194-5p	1	756	275	1475	2106	582	111	7	3	168	11	13
hsa-miR-195-3p	0	8	1	0	5	1	0	0	0	2	1	0
hsa-miR-195-5p	1	428	259	221	127	113	4	2	2	49	14	0
hsa-miR-196a-1-3p	0	0	0	0	0	0	0	0	0	0	0	0
hsa-miR-196a-3p	0	0	0	0	0	0	0	0	0	0	0	0
hsa-miR-196a-5p	0	2	0	37	1	0	1	1	0	119	1	0
hsa-miR-196b-3p	0	0	0	0	0	0	0	0	0	0	0	0
hsa-miR-196b-5p	0	1	0	7	0	2	0	0	0	18	1	0
hsa-miR-1972	0	0	0	0	0	0	0	0	0	0	0	0
hsa-miR-1973	0	0	7	3	0	0	0	0	0	0	2	0
hsa-miR-197-3p	0	15	17	29	76	49	3	2	6	43	5	4
hsa-miR-197-5p	0	0	0	0	1	0	0	0	0	0	0	0
hsa-miR-1976	0	1	1	0	0	0	1	0	0	0	1	1
hsa-miR-198	0	0	0	0	0	0	0	0	0	0	0	0
hsa-miR-199a-3p	0	2343	1085	1835	636	693	38	4	0	485	86	0
hsa-miR-199a-5p	0	518	280	406	369	262	18	2	2	322	27	0
hsa-miR-199b-5p	0	533	188	230	152	233	2	1	0	204	12	0
hsa-miR-19a-3p	0	16	27	26	17	6	0	0	0	5	0	0
hsa-miR-19a-5p	0	1	0	0	0	0	0	0	0	0	0	0
hsa-miR-19b-1-5p	0	0	1	3	2	1	0	1	0	0	0	0
hsa-miR-19b-2-5p	0	0	0	0	0	0	0	0	0	0	0	0
hsa-miR-19b-3p	0	126	143	123	124	57	2	2	0	34	4	0
hsa-miR-200a-3p	2	2140	1149	1011	4732	1217	129	14	0	717	19	5
hsa-miR-200a-5p	0	38	46	38	151	35	5	1	0	29	5	2
hsa-miR-200b-3p	0	835	554	486	2936	690	60	6	2	456	19	4
hsa-miR-200b-5p	0	15	20	15	52	21	2	1	0	28	1	2
hsa-miR-200c-3p	1	5822	2277	3396	7772	2966	302	60	20	3456	195	60
hsa-miR-200c-5p	0	19	8	5	15	10	1	0	0	6	0	0
hsa-miR-202-3p	0	0	0	0	0	0	0	0	0	0	1	0
hsa-miR-202-5p	0	0	0	0	1	0	0	0	0	0	0	0
hsa-miR-203a-3p	0	64	62	6	0	3	0	0	0	0	0	0
hsa-miR-203a-5p	0	0	0	0	0	0	0	0	0	0	0	0
hsa-miR-203b-3p	0	0	2	1	0	0	0	0	0	0	0	0
hsa-miR-203b-5p	0	0	0	0	0	0	0	0	0	0	0	0
hsa-miR-204-3p	0	13	0	1	0	2	0	2	51	7	3	37
hsa-miR-204-5p	0	326	7	16	24	12	0	0	15	18	1	5
hsa-miR-2052	0	0	0	0	0	0	0	0	0	0	0	0
hsa-miR-2053	0	0	0	0	0	0	0	0	0	0	0	0
hsa-miR-205-3p	0	0	0	0	0	0	0	0	0	1	0	0
hsa-miR-2054	0	0	0	0	0	0	0	0	0	0	0	0
hsa-miR-205-5p	0	0	2	0	1	1	0	0	0	24	0	0
hsa-miR-206	0	0	0	1	2	0	0	0	0	0	0	0
hsa-miR-208a-3p	0	0	0	0	1	0	0	0	0	0	0	0
hsa-miR-208a-5p	0	0	0	0	0	0	0	0	0	0	0	0
hsa-miR-208b-3p	0	2	1	1	0	0	0	0	0	0	0	0
hsa-miR-208b-5p	0	0	0	0	0	0	0	0	0	0	0	0
hsa-miR-20a-3p	0	18	8	9	28	21	0	0	0	10	0	0
hsa-miR-20a-5p	0	340	224	482	176	125	5	0	0	113	13	3
hsa-miR-20b-3p	0	0	0	0	0	0	0	0	0	0	0	0
hsa-miR-20b-5p	0	81	42	118	6	13	1	0	0	11	5	1
hsa-miR-210-3p	0	497	3003	224	302	261	72	661	21	955	25	30
hsa-miR-210-5p	0	0	1	0	0	0	0	1	0	0	0	0
hsa-miR-2110	0	4	6	11	37	45	4	72	52	36	60	58
hsa-miR-2113	0	0	0	0	0	0	0	0	0	0	0	0
hsa-miR-211-3p	0	0	0	0	0	0	0	0	0	0	0	0
hsa-miR-2114-3p	0	2	1	4	5	1	0	0	0	0	0	0
hsa-miR-2114-5p	0	6	9	15	9	0	0	0	0	0	2	1
hsa-miR-2115-3p	0	0	0	0	0	0	0	0	0	0	0	0
hsa-miR-2115-5p	0	0	0	0	0	0	0	0	0	0	0	0
hsa-miR-211-5p	0	0	0	0	0	0	0	0	0	0	0	0
hsa-miR-2116-3p	0	0	0	0	0	0	0	0	0	0	0	0
hsa-miR-2116-5p	0	3	0	1	0	1	0	0	0	1	0	0
hsa-miR-2117	0	0	0	0	0	0	0	0	0	0	0	0
hsa-miR-212-3p	0	5	12	2	36	2	1	1	0	1	0	0
hsa-miR-212-5p	0	8	1	0	11	5	0	0	0	0	0	0
hsa-miR-21-3p	0	42	17	36	34	77	13	1	0	155	3	0
hsa-miR-214-3p	0	14	17	25	29	22	1	1	1	74	18	1
hsa-miR-214-5p	0	2	3	5	4	3	0	0	0	3	0	0
hsa-miR-215-3p	0	0	0	0	0	0	0	0	0	1	0	0
hsa-miR-215-5p	0	1	2	3	11	1	0	0	0	2	0	0
hsa-miR-21-5p	1	4783	3408	5244	1849	3551	342	24	2	4711	179	7
hsa-miR-216a-3p	0	5	0	0	0	21	0	0	0	15	0	0
hsa-miR-216a-5p	0	7	1	0	2	181	0	0	1	63	0	1
hsa-miR-216b-3p	0	0	0	0	0	17	0	0	0	9	0	0
hsa-miR-216b-5p	0	1	0	0	0	11	0	0	0	13	0	0
hsa-miR-217-3p	0	0	0	0	0	8	0	0	0	1	0	0
hsa-miR-217-5p	2	143	13	0	11	1905	0	3	2	985	2	0
hsa-miR-218-1-3p	0	0	1	0	1	0	0	0	0	0	0	0
hsa-miR-218-2-3p	0	0	0	0	0	0	0	0	0	0	0	0
hsa-miR-218-5p	0	127	180	57	125	36	2	2	0	30	5	0
hsa-miR-219a-1-3p	0	0	0	0	1	1	0	1	0	3	0	1
hsa-miR-219a-2-3p	0	0	0	0	0	0	0	0	0	0	0	0
hsa-miR-219a-5p	0	0	1	1	0	0	0	0	1	0	0	0
hsa-miR-219b-3p	0	0	0	0	0	0	0	0	0	0	0	0
hsa-miR-219b-5p	0	0	1	0	0	0	0	0	0	0	0	0
hsa-miR-221-3p	0	1168	497	551	1311	814	9	9	54	154	36	5
hsa-miR-221-5p	0	70	20	31	76	42	0	0	1	10	1	0
hsa-miR-222-3p	0	119	93	131	193	58	0	1	2	31	2	0
hsa-miR-222-5p	0	24	7	12	24	17	0	3	3	10	8	2
hsa-miR-223-3p	0	393	115	122	119	433	2	4	0	36	8	0
hsa-miR-223-5p	0	10	5	3	7	13	0	0	0	8	0	0
hsa-miR-22-3p	0	3407	1098	1094	958	933	159	451	241	1027	760	224
hsa-miR-224-3p	0	0	1	0	0	0	0	0	0	0	0	0
hsa-miR-224-5p	0	30	303	31	647	28	4	0	0	49	1	0
hsa-miR-22-5p	0	167	41	51	22	23	7	1	0	31	2	1
hsa-miR-2276-3p	0	3	1	10	9	6	3	0	1	0	0	1
hsa-miR-2276-5p	0	0	0	0	0	0	0	0	0	0	0	0
hsa-miR-2277-3p	0	1	1	4	0	0	0	2	0	0	0	1
hsa-miR-2277-5p	0	0	0	1	3	3	0	0	0	5	0	0
hsa-miR-2278	0	2	3	1	7	1	2	1	1	6	1	0
hsa-miR-2355-3p	0	3	3	0	1	2	0	1	1	1	1	1
hsa-miR-2355-5p	0	1	0	0	0	0	0	0	0	0	0	0
hsa-miR-2392	0	1	0	0	0	0	0	0	0	0	0	0
hsa-miR-23a-3p	0	1446	1830	2260	1032	514	76	20	3	494	75	8
hsa-miR-23a-5p	0	0	2	1	1	0	0	3	2	0	6	2
hsa-miR-23b-3p	0	625	700	451	392	370	84	10	1	246	22	3
hsa-miR-23b-5p	0	1	4	1	3	7	1	1	2	1	1	1
hsa-miR-23c	0	0	2	0	0	0	0	0	0	0	0	0
hsa-miR-24-1-5p	0	1	0	1	0	0	0	0	0	0	0	0
hsa-miR-24-2-5p	0	0	1	3	0	0	0	0	0	0	0	0
hsa-miR-24-3p	3	6770	4627	4094	3367	3006	353	111	19	3383	340	24
hsa-miR-2467-3p	0	0	0	0	0	0	0	0	0	0	0	0
hsa-miR-2467-5p	0	0	0	0	0	0	0	0	0	0	0	0
hsa-miR-25-3p	0	485	363	418	331	123	13	4	3	127	14	1
hsa-miR-25-5p	0	4	3	3	7	5	0	1	4	19	2	4
hsa-miR-2681-3p	0	1	0	1	2	1	0	0	0	0	0	1
hsa-miR-2681-5p	0	0	0	0	0	0	0	0	0	0	0	0
hsa-miR-2682-3p	0	0	0	0	1	0	0	0	0	0	0	0
hsa-miR-2682-5p	0	0	0	0	0	0	0	0	0	0	0	0
hsa-miR-26a-1-3p	0	1	0	0	7	0	0	0	0	1	0	0
hsa-miR-26a-2-3p	0	4	2	0	2	2	0	0	0	3	0	0
hsa-miR-26a-5p	9	15453	8878	11456	12406	8437	392	129	35	5993	987	131
hsa-miR-26b-3p	0	1	3	1	5	0	0	0	0	2	0	0
hsa-miR-26b-5p	5	7874	6737	4918	4918	4461	271	56	15	1838	289	42
hsa-miR-27a-3p	0	786	1636	1187	731	362	49	17	7	275	34	6
hsa-miR-27a-5p	0	10	6	9	23	9	2	0	0	22	1	0
hsa-miR-27b-3p	2	578	744	387	303	373	53	9	1	236	14	4
hsa-miR-27b-5p	0	77	24	27	29	34	14	6	3	69	5	2
hsa-miR-28-3p	0	257	147	254	987	367	34	21	13	412	34	12
hsa-miR-28-5p	0	108	44	93	175	152	5	3	1	107	10	2
hsa-miR-2861	0	0	0	0	0	0	0	0	0	0	0	0
hsa-miR-2909	0	0	0	0	0	0	0	0	0	0	0	0
hsa-miR-296-3p	0	0	0	0	0	1	0	6	3	1	1	7
hsa-miR-296-5p	0	0	1	1	1	3	0	2	1	2	0	2
hsa-miR-297	0	0	0	0	0	0	0	0	0	0	0	0
hsa-miR-298	0	0	0	0	0	0	0	0	0	0	0	0
hsa-miR-299-3p	0	46	42	42	8	22	6	0	0	13	4	0
hsa-miR-299-5p	0	48	24	35	5	9	14	0	0	14	0	0
hsa-miR-29a-3p	4	10223	7109	6186	9114	4390	337	123	73	2769	357	55
hsa-miR-29a-5p	0	3	0	2	5	0	1	4	2	1	3	2
hsa-miR-29b-1-5p	0	2	1	1	1	1	0	0	0	1	0	0
hsa-miR-29b-2-5p	0	31	21	35	64	23	8	0	1	4	0	2
hsa-miR-29b-3p	2	4519	4131	3402	2383	906	167	40	12	311	103	29
hsa-miR-29c-3p	3	7328	5078	4675	5509	3341	515	71	34	1403	243	47
hsa-miR-29c-5p	0	77	62	72	265	111	37	95	101	104	67	118
hsa-miR-300	0	0	0	0	0	0	0	0	0	0	0	0
hsa-miR-301a-3p	0	22	35	46	1	2	1	0	0	1	0	0
hsa-miR-301a-5p	0	2	1	0	1	0	0	0	0	0	0	0
hsa-miR-301b-3p	0	0	2	4	1	0	0	0	0	0	0	0
hsa-miR-301b-5p	0	0	0	0	0	0	0	0	0	0	0	0
hsa-miR-302a-3p	0	0	0	0	0	0	0	0	0	0	0	1
hsa-miR-302a-5p	0	0	0	0	0	0	0	0	0	0	0	0
hsa-miR-302b-3p	0	0	0	0	0	0	0	0	0	0	0	0
hsa-miR-302b-5p	0	0	0	0	0	0	0	0	0	0	0	0
hsa-miR-302c-3p	0	0	0	0	0	0	0	0	0	0	0	0
hsa-miR-302c-5p	0	0	0	0	0	0	0	0	0	0	0	0
hsa-miR-302d-3p	0	0	0	0	0	0	0	0	0	0	0	0
hsa-miR-302d-5p	0	0	0	0	0	0	0	0	0	0	0	0
hsa-miR-302e	0	0	0	0	0	0	0	0	0	0	0	0
hsa-miR-302f	0	0	0	0	0	0	0	0	0	0	0	0
hsa-miR-3059-3p	0	0	0	0	0	0	0	0	0	0	0	0
hsa-miR-3059-5p	0	1	0	0	0	0	0	0	0	0	0	0
hsa-miR-3064-3p	0	0	0	0	1	0	0	0	0	0	0	0
hsa-miR-3064-5p	0	3	3	2	8	3	0	1	2	3	1	1
hsa-miR-3065-3p	0	14	6	9	4	1	0	0	0	1	0	1
hsa-miR-3065-5p	0	103	17	20	81	10	5	19	5	49	4	21
hsa-miR-3074-3p	0	0	0	0	0	0	0	0	0	1	0	0
hsa-miR-3074-5p	0	0	0	0	12	1	0	0	0	1	1	3
hsa-miR-3085-3p	0	1	1	3	0	0	0	0	0	0	0	0
hsa-miR-3085-5p	0	0	0	0	0	0	0	0	0	0	0	0
hsa-miR-30a-3p	1	297	152	141	77	306	8	4	2	376	9	0
hsa-miR-30a-5p	0	2706	735	842	747	2711	106	98	62	4147	116	8
hsa-miR-30b-3p	0	28	20	9	102	29	7	7	9	49	4	11
hsa-miR-30b-5p	0	998	891	575	1870	590	72	15	0	207	26	12
hsa-miR-30c-1-3p	0	14	6	13	38	25	2	3	2	25	3	2
hsa-miR-30c-2-3p	0	20	7	6	11	33	1	7	5	86	2	2
hsa-miR-30c-5p	0	392	418	340	598	345	23	12	1	154	14	1
hsa-miR-30d-3p	0	16	18	7	25	3	0	0	0	7	0	0
hsa-miR-30d-5p	0	2887	1651	1443	10530	2881	634	202	300	3669	251	151
hsa-miR-30e-3p	0	340	338	272	461	348	30	5	3	212	16	4
hsa-miR-30e-5p	1	2701	1240	1447	4285	2351	271	70	59	2370	136	16
hsa-miR-3115	0	0	0	0	0	0	0	0	0	0	0	0
hsa-miR-3116	0	0	0	0	0	0	0	0	0	0	0	0
hsa-miR-3117-3p	0	6	5	7	0	0	1	0	0	0	0	1
hsa-miR-3117-5p	0	0	0	0	0	0	0	0	0	0	0	0
hsa-miR-3118	0	0	0	0	0	0	0	0	0	0	0	0
hsa-miR-3119	0	0	0	0	0	0	0	0	0	0	0	0
hsa-miR-3120-3p	0	0	0	0	0	0	0	0	0	0	0	0
hsa-miR-3120-5p	0	0	0	0	0	0	0	0	0	0	0	0
hsa-miR-3121-3p	0	0	0	0	0	0	0	0	0	0	0	0
hsa-miR-3121-5p	0	0	0	0	0	0	0	0	0	0	0	0
hsa-miR-3122	0	0	0	0	0	0	0	0	0	0	0	0
hsa-miR-3123	0	0	1	0	0	0	0	0	0	0	0	0
hsa-miR-3124-3p	0	0	0	0	0	0	0	0	0	0	0	0
hsa-miR-3124-5p	0	0	0	0	0	0	0	0	0	0	0	0
hsa-miR-3125	0	0	0	0	0	0	0	0	0	0	0	0
hsa-miR-3126-3p	0	0	0	0	0	0	0	0	0	0	0	0
hsa-miR-3126-5p	0	0	0	0	0	0	0	0	0	0	0	0
hsa-miR-3127-3p	0	0	0	0	0	0	0	0	0	0	0	1
hsa-miR-3127-5p	0	0	0	0	0	1	0	0	0	1	0	0
hsa-miR-3128	0	0	0	0	0	0	0	0	0	0	0	0
hsa-miR-3129-3p	0	0	0	0	0	0	0	0	0	0	0	0
hsa-miR-3129-5p	0	0	0	0	0	0	0	0	0	0	0	0
hsa-miR-3130-3p	0	0	0	0	1	0	0	1	0	1	0	0
hsa-miR-3130-5p	0	0	0	0	0	0	0	0	0	0	0	0
hsa-miR-3131	0	0	0	0	8	0	0	5	0	8	0	0
hsa-miR-3132	0	0	0	0	0	0	0	0	0	0	0	0
hsa-miR-3133	0	0	0	0	0	0	0	0	0	0	0	0
hsa-miR-3134	0	0	0	0	0	0	0	0	0	0	0	0
hsa-miR-3135a	0	0	0	0	0	0	0	0	0	0	0	0
hsa-miR-3135b	0	0	0	0	0	0	0	0	0	0	0	0
hsa-miR-3136-3p	0	0	0	0	0	0	0	0	0	0	0	0
hsa-miR-3136-5p	0	0	2	1	1	0	0	0	0	0	0	0
hsa-miR-3137	0	0	0	0	0	0	0	0	0	0	0	0
hsa-miR-3138	0	0	0	0	0	0	0	0	0	1	0	0
hsa-miR-3139	0	0	0	0	3	0	0	0	0	0	0	0
hsa-miR-31-3p	0	0	1	0	1	0	0	0	0	1	0	0
hsa-miR-3140-3p	0	0	0	0	0	0	0	0	0	0	0	0
hsa-miR-3140-5p	0	0	0	0	0	0	0	0	0	0	0	0
hsa-miR-3141	0	0	0	0	0	0	0	0	0	0	0	0
hsa-miR-3142	0	0	0	0	0	0	0	0	0	0	0	0
hsa-miR-3143	0	0	0	0	0	0	0	0	0	0	0	0
hsa-miR-3144-3p	0	0	0	1	4	1	0	0	0	1	0	0
hsa-miR-3144-5p	0	0	0	0	1	0	0	0	0	0	0	0
hsa-miR-3145-3p	0	1	0	0	0	0	0	0	0	0	0	0
hsa-miR-3145-5p	0	0	0	0	0	0	0	0	0	0	0	0
hsa-miR-3146	0	0	0	0	0	0	0	0	0	0	0	0
hsa-miR-3147	0	0	0	0	0	0	0	0	0	0	0	0
hsa-miR-3148	0	0	0	0	0	0	0	0	0	0	0	0
hsa-miR-3149	0	0	0	0	1	0	0	0	0	0	0	0
hsa-miR-3150a-3p	0	0	2	0	1	0	0	1	0	0	0	0
hsa-miR-3150a-5p	0	0	0	0	0	0	0	0	0	0	0	0
hsa-miR-3150b-3p	0	0	0	0	2	0	0	0	0	3	0	0
hsa-miR-3150b-5p	0	0	0	0	0	0	0	0	0	0	0	0
hsa-miR-3151-3p	0	0	0	0	0	0	0	0	0	0	0	0
hsa-miR-3151-5p	0	0	0	0	0	0	0	0	0	0	0	0
hsa-miR-3152-3p	0	0	0	0	0	0	0	0	0	0	0	0
hsa-miR-3152-5p	0	0	0	0	0	0	0	0	0	0	0	0
hsa-miR-3153	0	0	0	0	0	0	0	0	0	0	0	0
hsa-miR-3154	0	0	0	0	0	0	0	0	0	0	0	0
hsa-miR-3155a	0	0	0	0	0	0	0	0	0	0	0	0
hsa-miR-3155b	0	0	0	0	0	0	0	0	0	0	0	0
hsa-miR-3156-3p	0	0	0	0	0	0	0	0	0	0	0	0
hsa-miR-3156-5p	0	0	0	0	0	0	0	0	0	0	0	0
hsa-miR-3157-3p	0	0	0	0	0	0	0	0	0	0	0	0
hsa-miR-3157-5p	0	1	0	3	2	2	0	0	0	2	0	0
hsa-miR-3158-3p	0	0	0	0	0	1	0	0	0	0	0	0
hsa-miR-3158-5p	0	0	0	0	3	0	0	0	0	0	0	0
hsa-miR-3159	0	0	0	0	1	0	0	0	0	0	0	0
hsa-miR-31-5p	0	74	17	125	73	34	0	4	0	1076	7	0
hsa-miR-3160-3p	0	0	0	0	0	0	0	0	0	0	0	0
hsa-miR-3160-5p	0	0	0	0	0	0	0	0	0	0	0	0
hsa-miR-3161	0	0	0	1	0	0	0	0	0	0	0	0
hsa-miR-3162-3p	0	0	0	0	0	0	0	0	0	0	0	0
hsa-miR-3162-5p	0	0	0	0	0	0	0	0	0	0	0	0
hsa-miR-3163	0	0	0	0	0	0	0	0	0	0	0	0
hsa-miR-3164	0	0	0	1	0	0	0	0	0	0	0	0
hsa-miR-3165	0	0	0	0	0	0	0	0	0	0	0	0
hsa-miR-3166	0	0	0	0	0	0	0	0	0	0	0	0
hsa-miR-3167	0	0	0	1	0	0	0	0	0	0	0	0
hsa-miR-3168	0	0	0	0	0	0	0	0	0	0	0	0
hsa-miR-3169	0	0	0	0	0	0	0	0	0	0	0	0
hsa-miR-3170	0	0	0	0	0	0	0	0	0	1	0	0
hsa-miR-3171	0	0	0	0	0	0	0	0	0	0	0	0
hsa-miR-3173-3p	0	0	0	0	1	0	0	0	0	0	0	0
hsa-miR-3173-5p	0	0	1	0	3	1	0	1	1	1	0	0
hsa-miR-3174	0	0	0	0	0	0	1	0	0	0	0	0
hsa-miR-3175	0	0	0	0	0	0	0	0	0	0	0	0
hsa-miR-3176	0	0	0	0	0	0	0	0	0	0	0	0
hsa-miR-3177-3p	0	1	0	0	0	0	0	0	0	0	0	0
hsa-miR-3177-5p	0	0	0	0	0	0	0	0	0	1	0	0
hsa-miR-3178	0	0	0	0	0	0	0	0	0	0	0	0
hsa-miR-3179	0	0	0	3	0	2	0	0	0	1	0	0
hsa-miR-3180	0	0	0	0	1	1	0	0	0	0	0	3
hsa-miR-3180-3p	0	0	0	0	0	0	0	0	0	0	1	0
hsa-miR-3180-5p	0	0	0	0	0	0	0	0	0	0	0	0
hsa-miR-3181	0	0	0	0	0	0	0	0	0	0	0	0
hsa-miR-3182	0	815	266	196	104	189	12	2	1	182	23	0
hsa-miR-3183	0	0	0	1	0	0	0	0	0	0	2	0
hsa-miR-3184-3p	0	0	0	0	0	0	0	0	0	0	0	0
hsa-miR-3184-5p	0	0	0	0	0	0	0	0	0	0	0	0
hsa-miR-3185	0	0	0	0	0	0	0	0	0	0	0	0
hsa-miR-3186-3p	0	0	0	0	0	0	0	0	0	0	0	0
hsa-miR-3186-5p	0	0	0	0	0	0	0	0	0	0	0	0
hsa-miR-3187-3p	0	0	1	2	6	2	0	0	1	0	5	3
hsa-miR-3187-5p	0	0	0	0	0	0	0	0	0	0	0	0
hsa-miR-3188	0	0	0	0	0	1	0	1	0	1	0	0
hsa-miR-3189-3p	0	0	0	0	0	0	0	0	0	1	0	0
hsa-miR-3189-5p	0	0	0	0	0	0	0	0	0	0	0	0
hsa-miR-3190-3p	0	1	0	1	0	0	0	0	0	0	0	0
hsa-miR-3190-5p	0	0	0	0	0	0	0	0	0	0	0	0
hsa-miR-3191-3p	0	0	0	0	0	0	0	0	0	0	0	0
hsa-miR-3191-5p	0	0	0	0	0	0	0	0	0	0	0	0
hsa-miR-3192-3p	0	0	0	0	0	0	0	0	0	0	0	0
hsa-miR-3192-5p	0	0	0	0	0	0	0	0	0	0	0	0
hsa-miR-3193	0	0	0	0	1	0	0	0	0	0	0	0
hsa-miR-3194-3p	0	1	0	0	0	0	0	0	0	0	0	0
hsa-miR-3194-5p	0	1	0	3	15	0	1	0	0	1	0	0
hsa-miR-3195	0	1	2	1	1	0	2	3	0	4	6	2
hsa-miR-3196	0	0	2	0	3	2	1	6	1	10	7	4
hsa-miR-3197	0	0	0	0	0	0	0	0	0	0	0	0
hsa-miR-3198	0	0	0	0	0	0	0	0	0	0	0	0
hsa-miR-3199	0	0	0	0	0	0	0	0	0	0	0	0
hsa-miR-3200-3p	0	7	5	12	29	2	2	0	0	0	0	0
hsa-miR-3200-5p	0	0	0	0	3	0	0	1	0	1	0	0
hsa-miR-3201	0	0	0	0	0	0	0	0	0	0	0	0
hsa-miR-3202	0	0	0	0	0	0	0	0	0	0	0	0
hsa-miR-320a-3p	0	888	507	484	5793	2361	195	8725	5903	5409	12729	8370
hsa-miR-320a-5p	0	0	0	0	0	0	0	1	0	0	0	0
hsa-miR-320b	0	24	11	16	263	70	7	188	108	159	238	259
hsa-miR-320c	0	39	18	33	480	62	11	248	142	183	346	499
hsa-miR-320d	0	18	10	18	275	27	6	117	40	104	196	230
hsa-miR-320e	0	1	1	2	2	1	0	7	3	6	12	8
hsa-miR-323a-3p	0	161	101	141	5	10	35	0	0	2	1	0
hsa-miR-323a-5p	0	1	1	2	0	0	6	0	1	0	12	0
hsa-miR-323b-3p	0	231	118	160	9	21	38	2	0	12	4	0
hsa-miR-323b-5p	0	0	0	0	0	0	2	2	1	0	0	0
hsa-miR-32-3p	0	52	27	21	18	9	0	0	0	3	2	0
hsa-miR-324-3p	0	24	21	6	39	8	4	6	6	6	5	3
hsa-miR-324-5p	0	896	387	268	1230	315	75	43	90	199	74	64
hsa-miR-325	0	0	0	0	0	0	0	0	0	0	0	0
hsa-miR-32-5p	0	16	21	22	14	5	0	0	0	6	0	1
hsa-miR-326	0	6	10	14	51	19	6	21	16	6	8	13
hsa-miR-328-3p	0	6	43	15	133	40	10	169	197	15	132	103
hsa-miR-328-5p	0	0	0	0	0	0	0	0	0	0	0	0
hsa-miR-329-3p	0	7	4	4	1	0	5	0	0	1	0	0
hsa-miR-329-5p	0	1	0	0	0	0	0	0	0	0	0	0
hsa-miR-330-3p	0	15	6	9	17	1	0	0	0	1	2	0
hsa-miR-330-5p	0	32	11	28	37	13	3	11	66	14	13	30
hsa-miR-331-3p	0	18	15	19	72	22	7	2	4	14	2	8
hsa-miR-331-5p	0	2	8	0	8	1	0	0	0	2	1	0
hsa-miR-335-3p	0	5	2	8	8	8	0	1	2	10	0	0
hsa-miR-335-5p	3	5140	1871	1122	1985	1173	20	81	29	741	175	37
hsa-miR-337-3p	0	2	6	4	0	3	1	0	1	1	0	0
hsa-miR-337-5p	0	39	23	20	8	11	12	0	0	7	1	0
hsa-miR-338-3p	0	972	920	546	404	319	20	6	5	110	24	3
hsa-miR-338-5p	0	0	0	0	0	1	0	0	0	0	1	0
hsa-miR-339-3p	0	328	195	213	712	199	30	107	79	300	70	50
hsa-miR-339-5p	0	186	427	324	501	104	11	242	27	237	167	76
hsa-miR-33a-3p	0	1	1	0	0	0	0	0	0	0	0	0
hsa-miR-33a-5p	0	13	30	28	13	2	0	0	0	0	1	0
hsa-miR-33b-3p	0	0	0	0	0	0	0	0	0	0	0	0
hsa-miR-33b-5p	0	7	14	9	2	1	1	0	2	1	0	0
hsa-miR-340-3p	0	2	0	2	2	5	0	0	0	2	0	0
hsa-miR-340-5p	0	348	208	158	239	186	8	3	1	88	10	2
hsa-miR-342-3p	0	613	152	468	713	248	12	5	1	149	16	4
hsa-miR-342-5p	0	34	21	24	95	21	4	10	6	34	6	8
hsa-miR-345-3p	0	0	0	0	0	0	0	0	0	0	0	0
hsa-miR-345-5p	0	62	21	100	152	41	15	21	3	106	10	12
hsa-miR-346	0	2	2	2	5	0	0	13	1	0	4	0
hsa-miR-34a-3p	0	6	2	4	3	2	0	0	0	0	0	0
hsa-miR-34a-5p	0	6480	2098	2407	2137	3442	266	57	41	1364	152	68
hsa-miR-34b-3p	0	0	0	0	0	0	0	0	0	0	0	0
hsa-miR-34b-5p	0	4	3	14	1	2	0	0	0	6	1	0
hsa-miR-34c-3p	0	0	0	0	0	0	0	0	0	0	0	0
hsa-miR-34c-5p	0	9	11	15	5	3	0	0	0	11	2	0
hsa-miR-3529-3p	0	0	0	0	0	0	0	0	0	0	0	0
hsa-miR-3529-5p	0	0	0	0	0	0	0	0	0	0	0	0
hsa-miR-3605-3p	0	13	5	12	39	21	5	1	5	6	0	7
hsa-miR-3605-5p	0	1	1	2	3	1	2	0	0	1	0	1
hsa-miR-3606-3p	0	0	0	0	0	0	0	0	0	0	0	0
hsa-miR-3606-5p	0	1	0	0	0	0	0	0	0	0	0	0
hsa-miR-3609	0	0	0	1	0	0	0	0	0	0	0	0
hsa-miR-3610	0	0	0	0	0	0	0	0	0	0	0	0
hsa-miR-3611	0	8	2	2	15	9	0	7	3	4	5	6
hsa-miR-3612	0	0	0	0	0	0	0	0	0	0	0	0
hsa-miR-3613-3p	0	0	0	0	2	1	0	0	0	0	0	0
hsa-miR-3613-5p	0	17	6	11	13	5	0	2	0	5	0	0
hsa-miR-361-3p	0	39	14	27	112	20	2	4	3	41	5	7
hsa-miR-3614-3p	0	1	0	1	0	0	0	0	0	1	0	0
hsa-miR-3614-5p	0	0	0	0	0	0	0	0	0	2	0	0
hsa-miR-3615	0	1	5	4	3	8	2	7	13	11	6	1
hsa-miR-361-5p	0	978	517	662	1576	219	31	7	1	268	38	14
hsa-miR-3616-3p	0	1	0	0	0	0	0	0	0	0	0	0
hsa-miR-3616-5p	0	0	0	0	0	0	0	0	0	0	0	0
hsa-miR-3617-3p	0	0	0	0	1	0	0	0	0	0	0	0
hsa-miR-3617-5p	0	0	0	1	0	0	0	0	0	0	0	0
hsa-miR-3618	0	1	0	0	0	0	0	0	0	0	0	0
hsa-miR-3619-3p	0	0	0	0	0	0	0	0	0	0	0	0
hsa-miR-3619-5p	0	0	0	0	0	0	0	0	0	0	0	0
hsa-miR-3620-3p	0	0	0	0	1	0	0	0	0	0	0	0
hsa-miR-3620-5p	0	0	0	0	0	0	0	1	0	1	0	0
hsa-miR-3621	0	0	0	0	0	0	0	0	0	0	0	0
hsa-miR-3622a-3p	0	0	0	0	0	0	0	0	0	0	0	0
hsa-miR-3622a-5p	0	0	0	0	0	0	0	0	0	0	0	0
hsa-miR-3622b-3p	0	0	0	0	0	0	0	0	0	0	0	0
hsa-miR-3622b-5p	0	0	0	0	0	0	0	0	0	0	0	0
hsa-miR-362-3p	0	2	1	5	1	2	0	0	0	1	0	0
hsa-miR-362-5p	0	90	42	25	173	81	0	20	1	67	16	9
hsa-miR-363-3p	0	17	10	12	0	0	0	0	0	2	0	0
hsa-miR-363-5p	0	0	0	1	0	0	0	0	0	0	0	0
hsa-miR-3646	0	0	0	0	0	0	0	0	0	0	0	0
hsa-miR-3648	0	0	0	0	1	0	0	0	0	0	1	0
hsa-miR-3649	0	0	0	0	0	0	0	0	0	0	0	0
hsa-miR-3650	0	0	0	0	0	0	0	0	0	0	0	0
hsa-miR-3651	0	0	2	2	1	0	0	0	0	4	0	0
hsa-miR-3652	0	0	0	0	1	1	0	2	4	2	2	0
hsa-miR-3654	0	0	0	0	0	0	0	0	0	0	0	0
hsa-miR-3655	0	0	0	0	0	0	0	0	0	0	0	0
hsa-miR-3657	0	0	0	0	1	1	0	0	0	0	0	0
hsa-miR-3658	0	0	0	0	0	0	0	0	0	0	0	0
hsa-miR-3659	0	0	0	0	0	0	0	0	0	0	0	0
hsa-miR-365a-3p	0	72	23	46	25	64	4	0	1	74	3	1
hsa-miR-365a-5p	0	0	0	0	0	1	0	1	0	1	0	0
hsa-miR-365b-5p	0	0	0	1	0	1	0	0	0	1	0	0
hsa-miR-3660	0	0	0	0	0	0	0	0	0	0	0	0
hsa-miR-3661	0	0	0	0	0	1	0	0	0	0	0	0
hsa-miR-3662	0	0	0	0	0	1	0	0	0	0	0	0
hsa-miR-3663-3p	0	0	0	0	0	0	0	0	0	0	0	0
hsa-miR-3663-5p	0	0	0	0	0	0	0	0	0	0	0	0
hsa-miR-3664-3p	0	2	0	0	0	0	0	0	0	0	0	0
hsa-miR-3664-5p	0	0	0	0	0	0	0	0	0	0	0	0
hsa-miR-3665	0	0	0	0	0	0	0	0	0	0	0	0
hsa-miR-3666	0	0	0	0	0	0	0	0	0	0	0	0
hsa-miR-3667-3p	0	0	0	0	0	0	0	0	0	0	0	0
hsa-miR-3667-5p	0	0	0	0	0	0	0	0	0	0	0	0
hsa-miR-3668	0	0	0	0	0	0	0	0	0	0	0	0
hsa-miR-3670	0	0	0	0	0	0	0	0	0	0	0	0
hsa-miR-3671	0	0	0	0	0	0	0	0	0	0	0	0
hsa-miR-3672	0	0	0	0	0	0	0	0	0	0	0	0
hsa-miR-367-3p	0	0	0	0	0	0	0	0	0	0	0	0
hsa-miR-3674	0	0	0	0	0	0	0	0	0	0	0	0
hsa-miR-3675-3p	0	0	0	0	0	0	0	0	0	0	0	0
hsa-miR-3675-5p	0	0	0	0	1	0	0	0	1	0	0	0
hsa-miR-367-5p	0	0	0	0	0	0	0	0	0	0	0	0
hsa-miR-3677-3p	0	0	0	0	0	0	0	0	0	0	0	0
hsa-miR-3677-5p	0	0	0	0	0	0	0	0	0	0	0	0
hsa-miR-3678-3p	0	0	0	1	0	0	0	0	0	0	0	0
hsa-miR-3678-5p	0	0	0	0	0	0	0	0	0	0	0	0
hsa-miR-3679-3p	0	0	0	0	0	0	0	0	0	0	0	0
hsa-miR-3679-5p	0	0	0	1	2	0	0	0	0	6	1	0
hsa-miR-3680-3p	0	0	0	0	0	0	0	0	0	0	0	0
hsa-miR-3680-5p	0	0	0	0	0	0	0	0	0	0	0	0
hsa-miR-3681-3p	0	0	0	0	0	0	0	0	0	0	0	0
hsa-miR-3681-5p	0	0	0	0	0	0	0	0	0	0	0	0
hsa-miR-3682-3p	0	0	0	0	0	0	0	0	0	0	0	0
hsa-miR-3682-5p	0	0	0	0	0	0	0	0	0	0	0	0
hsa-miR-3683	0	0	0	0	0	0	0	0	0	0	0	0
hsa-miR-3684	0	0	0	0	0	0	0	0	0	0	0	0
hsa-miR-3685	0	0	0	0	0	0	0	0	0	0	0	0
hsa-miR-3686	0	0	0	0	0	0	0	0	0	0	0	0
hsa-miR-3688-3p	0	0	0	0	0	0	1	0	1	0	0	0
hsa-miR-3688-5p	0	0	0	0	0	0	0	0	0	0	0	0
hsa-miR-3689a-3p	0	0	0	0	0	0	0	0	0	0	0	0
hsa-miR-3689a-5p	0	0	0	0	0	0	0	0	0	0	0	0
hsa-miR-3689b-3p	0	0	0	0	0	0	0	0	0	0	0	0
hsa-miR-3689d	0	0	0	0	0	0	0	0	0	0	0	0
hsa-miR-3689f	0	0	0	0	0	0	0	0	0	0	0	0
hsa-miR-3690	0	0	0	0	0	1	0	0	0	0	0	0
hsa-miR-3691-3p	0	1	0	0	0	0	0	0	0	0	0	0
hsa-miR-3691-5p	0	0	0	0	1	0	0	0	0	0	0	0
hsa-miR-3692-3p	0	0	0	0	0	0	0	0	0	0	0	0
hsa-miR-3692-5p	0	0	0	0	1	0	0	0	0	0	0	0
hsa-miR-369-3p	0	70	42	28	2	10	7	2	0	3	1	0
hsa-miR-369-5p	0	421	158	179	18	81	114	9	4	54	9	0
hsa-miR-370-3p	0	6	10	7	0	2	1	3	1	0	9	0
hsa-miR-370-5p	0	2	2	0	0	0	1	0	0	0	0	0
hsa-miR-3713	0	0	0	0	0	0	0	0	0	0	0	0
hsa-miR-3714	0	0	0	0	0	0	0	0	0	0	0	0
hsa-miR-371a-3p	0	0	0	0	0	0	0	0	0	0	0	0
hsa-miR-371a-5p	0	0	0	0	0	0	0	0	0	0	0	0
hsa-miR-371b-3p	0	0	0	0	0	0	0	0	0	0	0	0
hsa-miR-371b-5p	0	0	0	0	0	1	0	0	0	0	0	0
hsa-miR-372-3p	0	0	0	0	0	0	0	1	0	0	0	0
hsa-miR-372-5p	0	0	0	0	0	0	0	0	0	0	0	0
hsa-miR-373-3p	0	2	0	0	0	1	0	2	0	2	1	0
hsa-miR-373-5p	0	0	0	0	0	0	0	0	0	0	0	0
hsa-miR-374a-3p	0	46	19	24	12	10	1	1	0	4	0	0
hsa-miR-374a-5p	0	309	152	232	160	94	1	1	0	26	0	0
hsa-miR-374b-3p	0	35	14	20	14	5	0	0	0	3	2	0
hsa-miR-374b-5p	0	151	78	118	139	40	0	0	1	17	7	1
hsa-miR-374c-3p	0	0	0	0	0	0	0	0	0	0	0	0
hsa-miR-374c-5p	0	1	0	1	1	0	0	0	0	0	0	0
hsa-miR-375-3p	6	32233	15393	16200	107186	74440	6614	45524	155145	49429	25721	68232
hsa-miR-375-5p	0	5	0	8	18	4	2	2	7	10	2	2
hsa-miR-376a-2-5p	0	2	0	0	0	0	1	0	0	1	0	0
hsa-miR-376a-3p	0	1644	1723	1741	174	393	471	50	11	347	69	0
hsa-miR-376a-5p	0	16	17	20	4	2	6	0	0	1	0	0
hsa-miR-376b-3p	0	140	213	181	14	25	17	4	1	16	7	0
hsa-miR-376b-5p	0	4	6	5	0	2	1	0	0	0	0	0
hsa-miR-376c-3p	0	941	1030	967	126	226	278	27	4	228	58	0
hsa-miR-376c-5p	0	0	1	0	0	0	0	0	0	0	0	0
hsa-miR-377-3p	0	20	13	9	0	4	0	0	0	1	0	0
hsa-miR-377-5p	0	3	3	2	0	1	2	5	4	0	2	0
hsa-miR-378a-3p	0	59	27	56	62	116	16	22	21	206	27	47
hsa-miR-378a-5p	0	5	4	4	10	10	0	2	3	5	2	9
hsa-miR-378b	0	0	0	0	0	0	0	0	0	0	0	0
hsa-miR-378c	0	1	0	0	0	2	0	0	0	1	0	1
hsa-miR-378d	0	4	4	8	4	4	1	1	2	9	0	4
hsa-miR-378e	0	0	0	1	0	0	0	0	0	0	0	0
hsa-miR-378f	0	1	0	0	0	1	0	0	1	3	0	0
hsa-miR-378g	0	0	0	0	0	0	0	0	0	0	1	1
hsa-miR-378h	0	0	0	0	0	0	0	0	0	0	0	0
hsa-miR-378i	0	1	2	6	2	1	0	0	1	5	1	1
hsa-miR-378j	0	0	0	0	0	0	1	0	0	1	0	0
hsa-miR-379-3p	0	3	0	1	0	0	0	0	0	0	0	0
hsa-miR-379-5p	0	121	105	105	4	8	28	1	0	6	2	0
hsa-miR-380-3p	0	1	0	0	0	0	0	0	0	0	0	0
hsa-miR-380-5p	0	2	3	1	0	0	2	0	0	0	0	0
hsa-miR-381-3p	0	193	173	189	15	86	25	3	0	57	14	0
hsa-miR-381-5p	0	0	5	3	1	0	1	0	0	2	1	0
hsa-miR-382-3p	0	6	4	5	1	0	0	0	0	1	0	0
hsa-miR-382-5p	0	996	631	475	152	365	663	1314	318	341	455	7
hsa-miR-383-3p	0	1	0	0	1	0	0	0	0	0	0	0
hsa-miR-383-5p	0	4	0	4	14	0	0	0	0	0	0	0
hsa-miR-384	0	0	0	0	0	0	0	0	0	0	0	0
hsa-miR-3907	0	0	0	0	0	0	0	0	0	0	0	0
hsa-miR-3908	0	0	0	0	0	0	0	0	0	0	0	0
hsa-miR-3909	0	1	0	1	8	0	0	0	0	0	0	0
hsa-miR-3910	0	0	0	0	0	0	0	0	0	0	0	0
hsa-miR-3911	0	0	0	0	0	0	0	0	0	0	0	0
hsa-miR-3912-3p	0	0	0	0	0	0	0	0	0	0	0	0
hsa-miR-3912-5p	0	0	0	0	0	0	0	0	0	0	0	0
hsa-miR-3913-3p	0	0	0	0	0	0	0	0	0	0	0	0
hsa-miR-3913-5p	0	3	5	1	8	3	0	1	0	3	1	4
hsa-miR-3914	0	0	0	0	0	0	0	0	0	0	0	0
hsa-miR-3915	0	0	0	0	0	0	0	0	0	0	0	0
hsa-miR-3916	0	1	0	0	0	0	0	0	0	0	0	0
hsa-miR-3917	0	0	0	0	0	0	0	0	0	0	0	0
hsa-miR-3918	0	0	0	0	0	0	0	0	0	0	0	0
hsa-miR-3919	0	0	0	0	0	0	0	0	0	0	0	0
hsa-miR-3920	0	0	0	0	0	0	0	0	0	0	0	0
hsa-miR-3921	0	0	0	0	0	0	0	0	0	0	0	0
hsa-miR-3922-3p	0	0	0	0	0	0	0	0	0	0	0	0
hsa-miR-3922-5p	0	0	0	0	0	0	0	0	0	0	0	0
hsa-miR-3923	0	0	0	0	0	0	0	0	0	0	0	0
hsa-miR-3924	0	0	0	0	0	0	0	0	0	0	0	0
hsa-miR-3925-3p	0	0	0	0	0	0	0	0	0	0	0	0
hsa-miR-3925-5p	0	0	0	1	0	0	0	0	0	0	0	0
hsa-miR-3926	0	1	0	0	0	0	0	0	0	0	0	0
hsa-miR-3927-3p	0	0	0	0	0	0	0	0	0	0	0	0
hsa-miR-3927-5p	0	0	0	0	0	0	0	0	0	0	0	0
hsa-miR-3928-3p	0	1	0	0	4	1	0	4	2	1	1	1
hsa-miR-3928-5p	0	0	0	0	1	0	0	0	0	0	0	0
hsa-miR-3929	0	0	0	0	0	0	0	0	0	0	0	0
hsa-miR-3934-3p	0	0	0	0	0	0	0	0	0	0	0	0
hsa-miR-3934-5p	0	0	0	0	0	0	0	0	0	1	0	0
hsa-miR-3935	0	0	0	0	0	0	0	0	0	0	0	0
hsa-miR-3936	0	0	0	0	0	0	0	0	0	1	0	0
hsa-miR-3937	0	0	0	0	2	0	0	0	0	0	0	0
hsa-miR-3938	0	0	0	0	0	0	0	0	0	0	0	0
hsa-miR-3939	0	0	0	0	0	0	0	0	0	0	0	0
hsa-miR-3940-3p	0	0	0	0	0	0	0	0	0	0	1	0
hsa-miR-3940-5p	0	0	0	0	0	0	0	0	0	0	0	0
hsa-miR-3941	0	0	0	0	0	0	0	0	0	0	0	0
hsa-miR-3942-3p	0	0	0	0	0	0	0	0	0	0	0	0
hsa-miR-3942-5p	0	0	0	0	0	0	0	0	0	0	0	0
hsa-miR-3943	0	0	0	0	0	0	0	0	0	0	0	0
hsa-miR-3944-3p	0	0	0	0	0	0	0	0	0	0	0	0
hsa-miR-3944-5p	0	0	0	0	0	0	0	0	0	0	0	0
hsa-miR-3945	0	0	0	0	0	0	0	0	0	0	0	0
hsa-miR-3960	0	0	3	1	0	0	0	18	1	4	7	4
hsa-miR-3972	0	0	0	0	0	0	0	0	0	0	0	0
hsa-miR-3973	0	0	0	0	0	0	0	0	0	0	0	0
hsa-miR-3974	0	0	0	0	0	0	0	0	0	0	0	0
hsa-miR-3975	0	0	0	0	0	0	0	0	0	0	0	0
hsa-miR-3976	0	0	0	0	0	0	0	0	0	0	0	0
hsa-miR-3977	0	0	0	0	0	0	0	0	0	0	0	0
hsa-miR-3978	0	0	0	0	0	0	0	0	0	0	0	0
hsa-miR-409-3p	0	499	286	359	73	167	304	841	168	147	425	3
hsa-miR-409-5p	0	89	26	65	6	11	15	1	0	11	3	0
hsa-miR-410-3p	0	0	3	2	0	0	0	0	0	0	0	0
hsa-miR-410-5p	0	0	0	1	0	0	0	0	0	1	0	0
hsa-miR-411-3p	0	2	3	8	0	2	0	0	0	0	0	0
hsa-miR-411-5p	0	295	177	211	15	29	41	0	0	16	7	0
hsa-miR-412-3p	0	0	0	0	0	0	0	0	0	0	0	0
hsa-miR-412-5p	0	14	1	11	0	0	3	0	1	0	1	0
hsa-miR-421	0	303	103	210	131	41	11	3	1	38	4	0
hsa-miR-422a	0	0	0	1	0	0	0	1	0	1	0	0
hsa-miR-423-3p	0	29	44	48	96	57	8	57	32	40	35	40
hsa-miR-423-5p	0	196	176	174	726	463	44	776	652	699	678	689
hsa-miR-424-3p	0	23	15	2	9	10	0	2	0	19	0	0
hsa-miR-424-5p	0	567	239	168	26	66	0	1	0	20	3	2
hsa-miR-4251	0	0	0	0	0	0	0	0	0	0	0	0
hsa-miR-4252	0	0	0	0	0	0	0	0	0	0	0	0
hsa-miR-4253	0	0	0	0	0	0	0	0	0	0	0	0
hsa-miR-425-3p	0	103	54	98	261	43	19	41	61	58	18	62
hsa-miR-4254	0	0	0	0	0	0	0	0	0	0	0	0
hsa-miR-4255	0	0	0	0	0	0	0	0	0	0	0	0
hsa-miR-425-5p	0	368	66	216	429	151	25	8	8	277	14	11
hsa-miR-4256	0	0	0	0	0	0	0	0	0	0	0	0
hsa-miR-4257	0	0	0	0	0	0	0	0	0	0	0	0
hsa-miR-4258	0	0	0	0	0	0	0	0	0	0	0	0
hsa-miR-4259	0	0	0	0	0	0	0	0	0	0	0	0
hsa-miR-4260	0	0	0	0	0	0	0	0	0	0	0	0
hsa-miR-4261	0	0	0	0	0	0	0	0	0	0	0	0
hsa-miR-4262	0	0	0	0	0	0	0	0	0	0	0	0
hsa-miR-4263	0	0	0	0	0	0	0	0	0	0	0	0
hsa-miR-4264	0	0	0	0	0	0	0	0	0	0	0	0
hsa-miR-4265	0	0	0	0	0	0	0	0	0	0	0	0
hsa-miR-4266	0	0	0	0	0	0	0	0	0	0	0	0
hsa-miR-4267	0	0	0	0	0	0	0	0	0	0	0	0
hsa-miR-4268	0	0	0	0	0	0	0	0	0	0	0	0
hsa-miR-4269	0	0	0	0	0	0	0	0	0	0	0	0
hsa-miR-4270	0	0	0	0	0	0	0	0	0	0	0	0
hsa-miR-4271	0	0	0	0	0	0	0	0	0	0	0	0
hsa-miR-4272	0	0	0	0	0	0	0	0	0	0	0	0
hsa-miR-4273	0	0	0	0	0	0	0	0	0	0	0	0
hsa-miR-4274	0	0	0	0	0	0	0	0	0	0	0	0
hsa-miR-4275	0	0	0	0	0	0	0	0	0	0	0	0
hsa-miR-4276	0	0	0	0	0	0	0	0	0	0	0	0
hsa-miR-4277	0	0	0	0	0	0	0	0	0	0	0	0
hsa-miR-4278	0	0	0	0	0	0	0	0	0	0	0	0
hsa-miR-4279	0	0	0	0	0	0	0	0	0	0	0	0
hsa-miR-4280	0	0	0	0	0	0	0	0	0	0	0	0
hsa-miR-4281	0	0	0	0	0	0	0	0	0	0	0	0
hsa-miR-4282	0	0	0	0	0	0	0	0	0	0	0	0
hsa-miR-4283	0	0	0	0	0	0	0	0	0	0	0	0
hsa-miR-4284	0	0	1	0	0	0	0	0	0	0	0	0
hsa-miR-4285	0	0	0	0	0	0	0	0	0	0	0	0
hsa-miR-4286	0	60	77	58	27	30	19	18	13	53	10	12
hsa-miR-4287	0	0	0	0	0	0	0	0	0	0	0	0
hsa-miR-4288	0	0	0	0	0	0	0	0	0	0	0	0
hsa-miR-4289	0	0	0	0	0	0	0	0	0	0	0	0
hsa-miR-429	0	912	345	317	2193	515	59	8	2	270	11	4
hsa-miR-4290	0	0	0	0	0	0	0	0	0	0	0	0
hsa-miR-4291	0	0	0	0	0	0	0	0	0	0	0	0
hsa-miR-4292	0	0	0	0	0	0	0	0	0	0	0	0
hsa-miR-4293	0	0	0	0	0	0	0	0	0	0	0	0
hsa-miR-4294	0	0	0	0	0	0	0	0	0	0	0	0
hsa-miR-4295	0	0	0	0	0	0	0	0	0	0	0	0
hsa-miR-4296	0	0	0	0	0	0	0	0	0	0	0	0
hsa-miR-4297	0	0	0	0	0	0	0	0	0	0	0	0
hsa-miR-4298	0	0	0	0	0	0	0	0	0	0	0	0
hsa-miR-4299	0	0	0	0	0	0	0	0	0	0	0	0
hsa-miR-4300	0	0	0	0	0	0	0	0	0	0	0	0
hsa-miR-4301	0	0	0	0	0	0	0	0	0	0	0	0
hsa-miR-4302	0	0	0	0	0	0	0	0	0	0	0	0
hsa-miR-4303	0	0	0	0	0	0	0	0	0	0	0	0
hsa-miR-4304	0	0	0	0	0	0	0	0	0	0	0	0
hsa-miR-4305	0	0	0	0	0	0	0	0	0	0	0	0
hsa-miR-4306	0	1	0	2	0	0	0	0	0	1	0	2
hsa-miR-4307	0	0	0	0	0	0	0	0	0	0	0	0
hsa-miR-4308	0	0	0	0	0	0	0	0	0	0	0	0
hsa-miR-4309	0	0	0	0	0	0	0	0	0	0	0	0
hsa-miR-4310	0	0	0	0	0	0	0	0	0	0	0	0
hsa-miR-4311	0	0	0	0	0	0	0	0	0	0	0	0
hsa-miR-4312	0	0	0	0	0	0	0	0	0	0	0	0
hsa-miR-4313	0	0	0	0	0	0	0	0	0	0	0	0
hsa-miR-431-3p	0	13	6	8	1	0	14	1	1	2	3	0
hsa-miR-4314	0	0	0	0	0	0	0	0	0	0	0	0
hsa-miR-4315	0	0	0	0	0	0	0	0	0	0	0	0
hsa-miR-431-5p	0	27	163	171	1	3	14	0	0	3	8	0
hsa-miR-4316	0	0	0	0	0	0	0	0	0	0	0	0
hsa-miR-4317	0	0	0	0	0	0	0	0	0	0	0	0
hsa-miR-4318	0	0	0	0	0	0	0	0	0	0	0	0
hsa-miR-4319	0	0	0	0	0	0	0	0	0	0	0	0
hsa-miR-4320	0	0	0	0	0	0	0	0	0	0	0	0
hsa-miR-4321	0	0	0	0	0	0	0	0	0	0	0	0
hsa-miR-4322	0	0	0	0	0	0	0	0	0	0	0	0
hsa-miR-4323	0	0	0	0	0	0	0	0	0	0	0	0
hsa-miR-432-3p	0	0	0	1	0	0	0	0	1	0	0	0
hsa-miR-4324	0	0	0	0	0	0	0	0	0	0	0	0
hsa-miR-4325	0	0	0	0	0	0	0	0	0	0	0	0
hsa-miR-432-5p	0	572	431	393	71	50	354	5	3	53	58	1
hsa-miR-4326	0	0	0	0	0	0	0	0	0	1	0	0
hsa-miR-4327	0	0	0	0	0	0	0	0	0	0	0	0
hsa-miR-4328	0	0	0	0	0	0	0	0	0	0	0	0
hsa-miR-4329	0	0	0	0	0	0	0	0	0	0	0	0
hsa-miR-4330	0	0	0	0	0	0	0	0	0	0	0	0
hsa-miR-433-3p	0	2	2	2	1	0	6	0	0	0	1	0
hsa-miR-433-5p	0	6	3	8	1	0	4	0	0	0	0	0
hsa-miR-4418	0	0	0	0	0	0	0	0	0	0	0	0
hsa-miR-4420	0	0	0	0	0	0	0	0	0	0	0	0
hsa-miR-4421	0	0	0	0	0	0	0	0	1	0	0	0
hsa-miR-4422	0	0	0	0	0	0	0	0	0	0	0	0
hsa-miR-4423-3p	0	0	2	0	0	0	0	0	0	0	0	0
hsa-miR-4423-5p	0	0	4	1	0	0	0	0	0	0	0	0
hsa-miR-4424	0	0	0	0	0	0	0	0	0	0	0	0
hsa-miR-4425	0	0	0	0	0	0	0	0	0	0	0	0
hsa-miR-4426	0	0	0	0	0	0	0	0	0	0	0	0
hsa-miR-4427	0	0	0	0	0	0	0	0	0	0	0	0
hsa-miR-4428	0	0	0	0	0	0	0	0	0	0	0	0
hsa-miR-4429	0	0	0	0	1	0	0	2	0	1	5	5
hsa-miR-4430	0	0	0	0	3	0	0	2	0	1	3	0
hsa-miR-4431	0	0	0	0	0	0	0	0	0	0	0	0
hsa-miR-4432	0	0	0	0	0	0	0	0	0	0	0	0
hsa-miR-4433a-3p	0	0	0	0	0	0	0	0	0	0	0	0
hsa-miR-4433a-5p	0	0	0	0	0	0	0	0	0	0	0	0
hsa-miR-4433b-3p	0	0	0	0	0	0	0	0	0	0	0	0
hsa-miR-4433b-5p	0	0	0	0	1	0	0	0	0	0	0	0
hsa-miR-4434	0	0	0	0	0	0	0	0	0	0	0	0
hsa-miR-4435	0	0	1	0	0	0	0	0	0	0	0	0
hsa-miR-4436a	0	0	0	0	0	0	0	0	0	0	0	0
hsa-miR-4436b-3p	0	0	0	0	0	0	0	0	0	0	0	0
hsa-miR-4436b-5p	0	0	0	0	0	0	0	0	0	0	0	0
hsa-miR-4437	0	0	0	0	0	0	0	0	0	0	0	0
hsa-miR-4438	0	0	0	0	0	0	0	0	0	0	0	0
hsa-miR-4439	0	0	0	0	0	0	0	0	0	0	0	0
hsa-miR-4440	0	2	0	2	1	1	0	4	1	1	0	0
hsa-miR-4441	0	0	0	0	0	0	0	0	0	0	0	0
hsa-miR-4442	0	1	0	0	1	0	0	1	1	1	0	0
hsa-miR-4443	0	4	4	3	0	5	0	6	2	6	16	3
hsa-miR-4444	0	0	0	0	1	0	0	1	0	0	0	0
hsa-miR-4445-3p	0	0	0	0	0	0	0	0	0	0	0	0
hsa-miR-4445-5p	0	0	0	0	0	0	0	0	0	0	0	0
hsa-miR-4446-3p	0	0	0	2	2	0	0	0	0	0	0	0
hsa-miR-4446-5p	0	0	0	0	0	0	0	0	0	0	0	0
hsa-miR-4447	0	0	0	0	0	0	0	0	0	0	0	0
hsa-miR-4448	0	0	0	0	0	0	0	0	0	0	0	0
hsa-miR-4449	0	0	0	0	0	0	0	0	0	0	0	0
hsa-miR-4450	0	0	0	0	1	0	0	0	0	0	0	0
hsa-miR-4451	0	0	0	0	0	0	0	0	0	0	0	0
hsa-miR-4452	0	0	0	0	0	0	0	0	0	0	0	0
hsa-miR-4453	0	0	0	0	0	0	0	0	0	0	0	0
hsa-miR-4454	0	471	212	171	120	73	37	25	7	255	29	18
hsa-miR-4455	0	3	5	6	21	3	0	0	4	5	6	3
hsa-miR-4456	0	0	0	0	0	0	0	0	0	0	0	0
hsa-miR-4457	0	0	0	0	8	0	0	0	0	0	0	0
hsa-miR-4458	0	0	0	0	2	0	0	0	0	0	2	0
hsa-miR-4460	0	0	0	0	0	1	0	0	0	0	0	0
hsa-miR-4462	0	0	0	0	0	0	0	0	0	0	0	0
hsa-miR-4463	0	0	0	0	0	0	0	1	0	0	0	0
hsa-miR-4464	0	0	0	0	0	0	0	0	0	0	0	0
hsa-miR-4465	0	0	0	0	0	0	0	0	0	0	0	0
hsa-miR-4466	0	0	0	0	0	0	0	0	0	0	0	0
hsa-miR-4467	0	0	0	0	0	0	0	0	0	0	0	0
hsa-miR-4468	0	0	0	0	0	0	0	0	0	0	0	0
hsa-miR-4469	0	0	0	0	1	0	0	0	0	0	0	0
hsa-miR-4470	0	0	0	0	0	0	0	0	1	1	0	0
hsa-miR-4471	0	0	0	0	0	0	0	0	0	0	0	0
hsa-miR-4472	0	0	0	0	0	0	0	0	0	0	0	0
hsa-miR-4473	0	0	0	0	0	0	0	0	0	0	0	0
hsa-miR-4474-3p	0	0	0	0	0	0	0	0	0	0	0	0
hsa-miR-4474-5p	0	0	0	0	0	0	0	0	0	0	0	0
hsa-miR-4475	0	0	0	0	0	0	0	0	0	0	0	0
hsa-miR-4476	0	0	0	0	0	0	0	0	0	0	0	0
hsa-miR-4477a	0	0	0	0	0	0	0	0	0	0	0	0
hsa-miR-4477b	0	0	0	0	0	0	0	0	0	0	0	0
hsa-miR-4478	0	0	0	1	2	0	0	4	1	1	5	2
hsa-miR-4479	0	0	0	0	0	0	0	0	0	0	0	0
hsa-miR-448	0	0	0	0	0	0	0	0	0	0	0	0
hsa-miR-4480	0	0	0	0	0	0	0	0	0	0	0	0
hsa-miR-4481	0	0	0	0	0	0	0	0	0	0	0	0
hsa-miR-4482-3p	0	0	0	0	0	0	0	0	0	0	0	0
hsa-miR-4482-5p	0	0	0	0	0	0	0	0	0	0	0	0
hsa-miR-4483	0	0	0	0	0	0	0	0	0	0	0	0
hsa-miR-4484	0	4	4	0	2	6	0	26	5	21	24	6
hsa-miR-4485-3p	0	1	2	1	0	0	0	0	0	0	0	0
hsa-miR-4485-5p	0	0	0	0	0	0	0	0	0	0	0	0
hsa-miR-4486	0	0	0	0	0	0	0	0	0	0	0	0
hsa-miR-4487	0	0	0	0	0	1	0	0	0	0	0	0
hsa-miR-4488	0	2	0	2	1	1	0	16	3	10	15	11
hsa-miR-4489	0	0	0	0	0	0	0	0	0	0	0	0
hsa-miR-4490	0	0	0	0	0	0	0	0	0	0	0	0
hsa-miR-4491	0	0	0	0	0	0	0	0	0	0	0	0
hsa-miR-4492	0	1	8	2	3	1	0	27	2	13	27	10
hsa-miR-4493	0	0	0	0	0	0	0	0	0	0	0	0
hsa-miR-4494	0	0	0	0	0	0	0	0	0	0	0	0
hsa-miR-4495	0	0	0	0	0	0	0	0	0	0	0	0
hsa-miR-4496	0	0	0	0	0	0	0	0	0	0	0	0
hsa-miR-4497	0	6	11	6	0	6	0	12	5	16	24	7
hsa-miR-4498	0	0	0	0	0	0	0	0	0	0	0	0
hsa-miR-4499	0	0	0	0	0	0	0	0	0	0	2	0
hsa-miR-449a	0	7	26	70	2	1	0	1	0	1	0	0
hsa-miR-449b-3p	0	0	0	0	0	0	0	0	0	0	0	0
hsa-miR-449b-5p	0	1	0	4	0	0	0	0	0	0	0	0
hsa-miR-449c-3p	0	0	0	0	0	0	0	0	0	0	0	0
hsa-miR-449c-5p	0	0	0	5	0	0	0	0	0	0	0	0
hsa-miR-4500	0	1	1	0	1	0	0	0	0	0	0	0
hsa-miR-4501	0	0	0	0	1	0	0	0	0	0	0	0
hsa-miR-4502	0	0	0	0	0	0	0	0	0	0	0	0
hsa-miR-4503	0	0	0	0	0	0	0	0	0	0	0	0
hsa-miR-4504	0	0	0	0	0	0	0	0	0	0	0	0
hsa-miR-4505	0	0	0	0	0	0	0	0	0	0	0	0
hsa-miR-4506	0	0	0	0	0	0	0	0	0	0	0	0
hsa-miR-4507	0	0	0	0	0	0	0	0	0	0	0	0
hsa-miR-4508	0	2	9	3	2	2	0	28	3	15	37	11
hsa-miR-4509	0	0	0	0	0	0	0	0	0	0	0	0
hsa-miR-450a-1-3p	0	6	0	1	0	1	0	0	0	0	0	0
hsa-miR-450a-2-3p	0	5	0	1	0	0	0	0	0	0	0	0
hsa-miR-450a-5p	0	308	31	36	22	26	1	2	1	36	3	0
hsa-miR-450b-3p	0	1	0	0	0	0	0	0	0	0	0	0
hsa-miR-450b-5p	0	6	1	0	0	0	0	0	0	3	0	0
hsa-miR-4510	0	1	2	2	1	0	0	0	0	0	0	0
hsa-miR-4511	0	0	0	0	0	0	0	0	0	0	0	0
hsa-miR-4512	0	0	0	0	0	0	0	0	0	0	0	0
hsa-miR-4513	0	0	0	0	0	0	0	0	0	0	0	0
hsa-miR-4514	0	0	0	0	0	0	0	0	0	0	0	0
hsa-miR-4515	0	0	0	0	0	0	0	0	0	0	0	0
hsa-miR-4516	0	4	25	6	6	9	0	314	8	62	89	147
hsa-miR-4517	0	0	0	0	0	0	0	0	0	0	0	0
hsa-miR-4518	0	0	0	0	0	0	0	0	0	0	0	0
hsa-miR-4519	0	0	0	0	0	0	0	0	0	0	0	0
hsa-miR-451a	0	250	149	317	241	157	21	8	6	73	15	8
hsa-miR-451b	0	0	0	0	0	0	0	0	0	0	0	0
hsa-miR-4520-2-3p	0	0	0	0	0	0	0	0	0	0	0	0
hsa-miR-4520-3p	0	1	0	0	0	0	0	0	0	0	0	0
hsa-miR-4520-5p	0	0	0	0	0	0	0	0	0	0	0	0
hsa-miR-4521	0	3	0	1	3	1	1	0	0	0	0	0
hsa-miR-4522	0	0	0	0	0	0	0	0	0	0	0	0
hsa-miR-4523	0	1	0	0	0	0	0	1	0	0	2	0
hsa-miR-452-3p	0	0	0	0	0	0	0	0	0	0	0	0
hsa-miR-4524a-3p	0	2	0	2	7	2	0	0	0	1	0	0
hsa-miR-4524a-5p	0	0	0	0	0	0	0	0	0	0	0	0
hsa-miR-4524b-3p	0	0	0	0	0	0	0	0	0	0	0	0
hsa-miR-4524b-5p	0	0	0	0	0	0	0	0	0	0	0	0
hsa-miR-4525	0	0	0	1	0	0	0	0	0	0	0	0
hsa-miR-452-5p	0	1	0	1	18	0	0	0	0	0	0	0
hsa-miR-4526	0	0	0	0	1	0	0	0	0	0	0	0
hsa-miR-4527	0	0	0	0	0	0	0	0	0	0	0	0
hsa-miR-4528	0	0	0	0	0	0	0	0	0	0	0	0
hsa-miR-4529-3p	0	0	0	0	0	0	0	0	0	0	0	0
hsa-miR-4529-5p	0	0	0	0	0	0	0	0	0	0	0	0
hsa-miR-4530	0	0	0	0	0	0	0	0	0	0	0	0
hsa-miR-4531	0	0	0	0	0	0	0	0	0	0	0	0
hsa-miR-4533	0	0	0	0	0	0	0	1	0	0	0	0
hsa-miR-4534	0	0	0	0	0	0	0	0	0	0	0	0
hsa-miR-4535	0	0	0	0	0	0	0	0	0	0	0	0
hsa-miR-4536-3p	0	1	0	3	1	0	0	0	0	0	0	0
hsa-miR-4536-5p	0	1	0	0	0	0	0	0	0	0	0	0
hsa-miR-4537	0	0	0	0	0	0	0	0	0	0	0	0
hsa-miR-4538	0	0	0	0	0	0	0	0	0	0	0	0
hsa-miR-4539	0	0	0	0	0	0	0	0	0	0	0	0
hsa-miR-4540	0	0	0	0	0	0	0	0	0	0	0	0
hsa-miR-454-3p	0	129	92	82	39	20	1	1	0	6	1	0
hsa-miR-454-5p	0	0	0	2	0	0	0	0	0	0	0	0
hsa-miR-455-3p	0	88	102	33	72	129	1	1	0	39	1	0
hsa-miR-455-5p	0	36	41	9	15	22	1	0	1	8	1	0
hsa-miR-4632-3p	0	0	0	0	0	0	0	0	0	0	0	0
hsa-miR-4632-5p	0	0	0	0	0	0	0	0	0	0	0	0
hsa-miR-4633-3p	0	0	0	0	0	0	0	0	0	0	0	0
hsa-miR-4633-5p	0	0	0	0	0	0	0	0	0	0	0	0
hsa-miR-4634	0	0	0	0	0	0	0	0	1	0	0	0
hsa-miR-4635	0	0	0	0	0	0	0	0	0	0	0	0
hsa-miR-4636	0	3	0	0	2	2	0	0	0	2	0	0
hsa-miR-4637	0	0	0	0	0	0	0	0	0	0	0	0
hsa-miR-4638-3p	0	0	0	0	0	0	0	0	0	0	0	0
hsa-miR-4638-5p	0	0	0	0	0	0	0	0	0	0	0	0
hsa-miR-4639-3p	0	0	0	0	0	1	0	0	0	0	0	0
hsa-miR-4639-5p	0	0	0	0	0	0	0	0	0	0	0	0
hsa-miR-4640-3p	0	1	0	0	1	0	0	0	0	0	0	0
hsa-miR-4640-5p	0	0	0	0	0	0	0	0	0	0	0	0
hsa-miR-4641	0	0	0	0	3	0	0	0	0	0	0	0
hsa-miR-4642	0	0	0	0	0	0	0	0	0	0	0	0
hsa-miR-4643	0	0	0	0	0	0	0	0	0	0	0	0
hsa-miR-4644	0	0	0	0	0	0	0	0	0	0	0	0
hsa-miR-4645-3p	0	0	0	0	2	0	0	0	0	0	0	0
hsa-miR-4645-5p	0	0	0	0	0	0	0	0	0	0	0	0
hsa-miR-4646-3p	0	0	0	0	0	0	0	0	1	0	0	0
hsa-miR-4646-5p	0	0	0	0	0	0	0	0	0	0	0	0
hsa-miR-4647	0	0	0	0	0	0	0	0	0	0	0	0
hsa-miR-4648	0	0	0	0	0	0	0	0	0	0	0	0
hsa-miR-4649-3p	0	0	0	0	0	0	0	0	0	0	0	0
hsa-miR-4649-5p	0	0	0	0	0	0	0	0	0	0	0	0
hsa-miR-4650-3p	0	0	0	0	0	0	0	0	0	0	0	0
hsa-miR-4650-5p	0	0	0	0	0	0	0	0	0	0	0	0
hsa-miR-4651	0	0	0	0	0	0	0	1	0	0	0	0
hsa-miR-4652-3p	0	0	0	0	0	0	0	0	0	0	0	0
hsa-miR-4652-5p	0	0	0	0	0	0	0	0	0	0	0	0
hsa-miR-4653-3p	0	0	0	0	0	0	0	0	0	0	0	0
hsa-miR-4653-5p	0	0	0	0	0	0	0	0	0	0	0	0
hsa-miR-4654	0	0	0	0	0	0	0	0	0	0	0	0
hsa-miR-4655-3p	0	0	0	0	0	0	0	0	0	0	0	0
hsa-miR-4655-5p	0	0	0	0	0	0	0	0	0	0	0	0
hsa-miR-4656	0	0	0	0	0	0	0	0	0	0	0	0
hsa-miR-4657	0	0	0	0	0	0	0	0	0	0	0	0
hsa-miR-4658	0	0	0	0	0	0	0	0	0	0	0	0
hsa-miR-4659a-3p	0	0	0	0	0	0	0	0	0	0	0	0
hsa-miR-4659a-5p	0	0	0	0	0	0	0	0	0	0	0	0
hsa-miR-4659b-3p	0	0	0	0	0	0	0	0	0	0	0	0
hsa-miR-4659b-5p	0	0	0	0	0	0	0	0	0	0	0	0
hsa-miR-466	0	0	0	0	0	0	0	0	0	0	0	0
hsa-miR-4660	0	0	0	0	0	0	0	0	0	0	0	0
hsa-miR-4661-3p	0	0	0	0	0	0	0	0	0	0	0	0
hsa-miR-4661-5p	0	0	0	0	0	0	0	0	0	0	0	1
hsa-miR-4662a-3p	0	0	0	0	0	0	0	0	0	0	0	0
hsa-miR-4662a-5p	0	0	0	0	0	0	0	0	0	0	0	0
hsa-miR-4662b	0	0	0	0	0	0	0	0	0	0	0	0
hsa-miR-4663	0	0	0	0	0	0	0	0	0	0	0	0
hsa-miR-4664-3p	0	0	0	0	1	0	0	0	0	1	0	0
hsa-miR-4664-5p	0	0	0	0	0	0	0	0	0	0	0	0
hsa-miR-4665-3p	0	0	0	0	0	0	0	0	0	0	0	0
hsa-miR-4665-5p	0	0	0	0	0	0	0	0	0	0	0	0
hsa-miR-4666a-3p	0	0	0	0	0	0	0	0	0	0	0	0
hsa-miR-4666a-5p	0	0	0	0	0	0	0	0	0	0	0	0
hsa-miR-4666b	0	0	0	0	0	0	0	0	0	0	0	0
hsa-miR-4667-3p	0	0	1	0	0	0	0	0	0	0	0	0
hsa-miR-4667-5p	0	0	0	0	2	0	0	0	1	2	1	0
hsa-miR-4668-3p	0	0	0	0	0	0	0	0	0	0	0	0
hsa-miR-4668-5p	0	1	0	0	0	0	0	3	0	0	0	0
hsa-miR-4669	0	0	0	0	0	0	0	1	0	0	0	0
hsa-miR-4670-3p	0	0	0	0	0	0	0	0	0	0	0	0
hsa-miR-4670-5p	0	0	0	0	0	0	0	0	0	0	0	0
hsa-miR-4671-3p	0	0	0	0	1	0	0	0	0	0	0	0
hsa-miR-4671-5p	0	0	0	1	1	0	0	0	0	0	0	0
hsa-miR-4672	0	0	0	0	0	0	0	0	0	0	0	0
hsa-miR-4673	0	0	0	0	0	0	0	0	0	0	0	0
hsa-miR-4674	0	0	0	0	0	0	0	0	0	0	0	0
hsa-miR-4675	0	0	0	0	0	0	0	0	0	0	0	0
hsa-miR-4676-3p	0	0	0	0	0	0	0	0	0	0	0	0
hsa-miR-4676-5p	0	0	0	0	0	0	0	0	0	0	0	0
hsa-miR-4677-3p	0	1	0	0	0	1	0	0	0	0	0	0
hsa-miR-4677-5p	0	1	0	0	0	0	0	0	0	0	0	0
hsa-miR-4678	0	0	0	0	0	0	0	0	0	0	0	0
hsa-miR-4679	0	1	0	0	0	1	0	0	0	0	0	0
hsa-miR-4680-3p	0	0	0	0	0	0	0	0	0	0	0	0
hsa-miR-4680-5p	0	0	0	0	0	0	0	0	0	0	0	0
hsa-miR-4681	0	0	0	0	0	0	0	0	0	0	0	0
hsa-miR-4682	0	0	0	0	0	0	0	0	0	0	0	0
hsa-miR-4683	0	0	0	0	2	0	0	0	0	1	0	0
hsa-miR-4684-3p	0	1	0	0	0	0	0	0	0	0	0	0
hsa-miR-4684-5p	0	0	0	0	0	0	0	0	0	0	0	0
hsa-miR-4685-3p	0	0	0	0	0	0	0	0	0	0	0	1
hsa-miR-4685-5p	0	0	0	0	0	0	0	0	0	0	0	0
hsa-miR-4686	0	0	0	0	0	0	0	0	0	0	0	0
hsa-miR-4687-3p	0	0	0	0	0	0	0	0	0	0	0	0
hsa-miR-4687-5p	0	0	0	1	0	0	0	0	0	0	0	0
hsa-miR-4688	0	1	0	0	0	0	0	0	0	0	0	0
hsa-miR-4689	0	0	0	0	4	0	0	3	0	0	0	1
hsa-miR-4690-3p	0	0	0	0	0	0	0	0	0	0	0	0
hsa-miR-4690-5p	0	0	0	0	0	0	0	0	0	0	0	0
hsa-miR-4691-3p	0	0	0	0	0	0	0	0	0	0	0	0
hsa-miR-4691-5p	0	0	0	0	0	0	0	0	0	0	0	0
hsa-miR-4692	0	0	0	0	0	0	0	0	0	0	0	0
hsa-miR-4693-3p	0	0	0	0	0	0	0	0	0	0	0	0
hsa-miR-4693-5p	0	0	0	0	0	0	0	0	0	0	0	0
hsa-miR-4694-3p	0	0	0	0	0	0	0	0	0	0	0	0
hsa-miR-4694-5p	0	0	0	0	0	0	0	0	0	0	0	0
hsa-miR-4695-3p	0	0	0	1	0	0	0	0	0	0	0	0
hsa-miR-4695-5p	0	0	0	0	0	0	0	0	0	0	0	0
hsa-miR-4696	0	0	0	0	0	0	0	0	0	0	0	0
hsa-miR-4697-3p	0	0	0	0	0	0	0	0	0	0	0	0
hsa-miR-4697-5p	0	0	0	0	0	0	0	0	0	0	0	0
hsa-miR-4698	0	0	0	0	0	0	0	0	0	0	0	0
hsa-miR-4699-3p	0	0	0	0	0	0	0	0	0	0	0	0
hsa-miR-4699-5p	0	0	0	0	0	0	0	0	0	0	0	0
hsa-miR-4700-3p	0	0	0	0	0	0	0	0	0	0	0	0
hsa-miR-4700-5p	0	0	0	0	0	0	0	0	0	0	0	0
hsa-miR-4701-3p	0	0	0	0	0	0	0	0	0	0	0	0
hsa-miR-4701-5p	0	0	0	0	0	0	0	0	1	0	0	0
hsa-miR-4703-3p	0	1	0	0	0	0	0	0	0	0	0	0
hsa-miR-4703-5p	0	0	0	0	0	0	0	0	0	0	0	0
hsa-miR-4704-3p	0	0	0	15	0	0	0	0	0	0	0	0
hsa-miR-4704-5p	0	0	0	1	0	0	0	0	0	0	0	0
hsa-miR-4705	0	14	5	8	6	5	0	0	0	0	1	0
hsa-miR-4706	0	0	0	0	0	0	0	0	0	0	0	0
hsa-miR-4707-3p	0	0	1	0	0	0	0	0	0	0	0	1
hsa-miR-4707-5p	0	0	1	0	0	0	0	0	0	0	0	0
hsa-miR-4708-3p	0	0	0	0	0	0	0	0	0	0	0	0
hsa-miR-4708-5p	0	0	0	0	0	0	0	0	0	0	0	0
hsa-miR-4709-3p	0	0	0	0	0	0	0	0	0	0	0	0
hsa-miR-4709-5p	0	0	0	0	0	0	0	0	0	0	0	0
hsa-miR-4710	0	0	0	0	0	1	0	0	0	2	0	1
hsa-miR-4711-3p	0	0	0	0	0	0	0	0	0	0	0	0
hsa-miR-4711-5p	0	0	0	0	0	0	0	0	0	0	0	0
hsa-miR-4712-3p	0	0	0	0	0	0	0	0	0	0	0	0
hsa-miR-4712-5p	0	0	0	0	0	0	0	0	0	0	0	0
hsa-miR-4713-3p	0	0	0	0	0	0	0	0	0	0	0	0
hsa-miR-4713-5p	0	0	0	0	0	0	0	0	0	0	0	0
hsa-miR-4714-3p	0	0	0	0	0	0	0	0	0	0	0	0
hsa-miR-4714-5p	0	0	0	0	0	0	0	0	0	0	0	0
hsa-miR-4715-3p	0	0	0	0	0	0	0	0	0	0	0	0
hsa-miR-4715-5p	0	0	0	0	0	0	0	0	0	0	0	0
hsa-miR-4716-3p	0	0	0	0	0	0	0	0	0	0	0	0
hsa-miR-4716-5p	0	0	0	0	0	0	0	0	0	0	0	0
hsa-miR-4717-3p	0	0	0	1	0	0	0	1	0	0	0	0
hsa-miR-4717-5p	0	0	0	0	0	0	0	0	0	0	0	0
hsa-miR-4718	0	0	0	0	0	0	0	0	0	0	0	0
hsa-miR-4719	0	0	0	0	0	0	0	0	0	0	0	0
hsa-miR-4720-3p	0	0	0	0	0	0	0	0	0	0	0	0
hsa-miR-4720-5p	0	0	0	0	0	0	0	0	0	0	0	0
hsa-miR-4721	0	0	0	0	0	0	0	0	0	0	0	0
hsa-miR-4722-3p	0	0	0	0	0	0	0	0	0	0	0	0
hsa-miR-4722-5p	0	0	0	0	0	0	0	0	0	0	0	0
hsa-miR-4723-3p	0	0	0	0	0	0	0	0	0	0	0	0
hsa-miR-4723-5p	0	0	0	0	0	0	0	0	0	0	0	0
hsa-miR-4724-3p	0	0	0	0	0	0	0	0	0	0	0	0
hsa-miR-4724-5p	0	0	0	0	0	0	0	0	0	0	0	0
hsa-miR-4725-3p	0	0	0	0	0	0	0	0	0	0	0	0
hsa-miR-4725-5p	0	0	0	0	0	0	0	0	0	0	0	0
hsa-miR-4726-3p	0	0	0	1	0	0	0	0	0	0	0	0
hsa-miR-4726-5p	0	0	0	0	0	0	0	0	0	0	0	0
hsa-miR-4727-3p	0	0	0	1	0	0	0	0	0	0	0	0
hsa-miR-4727-5p	0	0	0	0	1	0	0	0	0	0	0	0
hsa-miR-4728-3p	0	0	0	0	0	0	0	0	0	1	0	0
hsa-miR-4728-5p	0	0	0	0	0	0	0	0	0	0	0	0
hsa-miR-4729	0	0	0	1	0	0	0	0	0	0	0	0
hsa-miR-4730	0	0	0	0	0	0	0	0	0	0	0	0
hsa-miR-4731-3p	0	0	0	0	0	0	0	0	0	0	0	0
hsa-miR-4731-5p	0	0	0	0	0	0	0	0	0	0	0	0
hsa-miR-4732-3p	0	0	0	1	0	0	0	0	0	0	0	0
hsa-miR-4732-5p	0	0	0	0	0	1	0	0	0	0	0	0
hsa-miR-4733-3p	0	0	0	0	0	0	0	0	0	0	0	0
hsa-miR-4733-5p	0	1	0	0	0	1	0	0	0	0	0	0
hsa-miR-4734	0	0	0	0	0	0	0	0	0	0	0	0
hsa-miR-4735-3p	0	0	0	0	0	0	0	0	0	0	0	0
hsa-miR-4735-5p	0	0	0	0	0	0	0	0	0	0	0	0
hsa-miR-4736	0	0	0	0	0	0	0	0	0	0	0	0
hsa-miR-4737	0	0	0	0	0	0	0	0	0	0	0	0
hsa-miR-4738-3p	0	0	0	0	0	0	0	0	1	1	0	0
hsa-miR-4738-5p	0	0	0	0	0	0	0	0	0	0	0	0
hsa-miR-4739	0	0	0	0	0	0	0	0	0	0	0	0
hsa-miR-4740-3p	0	0	0	0	0	0	0	0	0	0	0	0
hsa-miR-4740-5p	0	0	0	0	0	0	0	0	0	0	0	0
hsa-miR-4741	0	0	0	0	0	0	0	0	0	0	0	0
hsa-miR-4742-3p	0	0	0	0	0	0	0	0	0	0	0	0
hsa-miR-4742-5p	0	0	0	1	0	0	0	0	0	0	0	0
hsa-miR-4743-3p	0	0	0	0	0	0	0	0	0	0	0	0
hsa-miR-4743-5p	0	0	0	0	0	0	0	0	0	0	0	0
hsa-miR-4744	0	0	0	0	0	0	0	0	0	0	0	0
hsa-miR-4745-3p	0	0	0	0	0	0	0	0	0	0	0	0
hsa-miR-4745-5p	0	0	0	0	0	0	0	0	0	0	0	0
hsa-miR-4746-3p	0	0	0	0	0	0	0	0	0	0	0	0
hsa-miR-4746-5p	0	0	0	0	0	0	0	0	0	0	0	0
hsa-miR-4747-3p	0	0	0	0	0	0	0	0	0	0	0	0
hsa-miR-4747-5p	0	0	0	0	0	0	0	0	0	0	0	0
hsa-miR-4748	0	0	0	0	0	0	0	1	0	0	1	0
hsa-miR-4749-3p	0	0	0	0	0	0	0	0	0	0	0	0
hsa-miR-4749-5p	0	0	0	0	0	0	0	0	0	0	0	0
hsa-miR-4750-3p	0	0	0	0	0	0	0	0	0	0	0	0
hsa-miR-4750-5p	0	0	0	0	0	1	0	1	1	0	1	0
hsa-miR-4751	0	0	0	0	0	0	0	0	0	0	0	0
hsa-miR-4752	0	0	0	0	0	0	0	0	0	0	0	0
hsa-miR-4753-3p	0	0	0	0	0	0	0	0	0	0	0	0
hsa-miR-4753-5p	0	0	0	0	0	0	0	0	0	0	0	0
hsa-miR-4754	0	0	0	0	0	0	0	0	0	0	0	0
hsa-miR-4755-3p	0	0	0	0	0	0	0	0	0	0	0	0
hsa-miR-4755-5p	0	0	0	0	0	0	0	0	0	0	0	0
hsa-miR-4756-3p	0	0	0	0	0	0	0	0	0	0	0	0
hsa-miR-4756-5p	0	0	0	0	0	0	0	0	0	1	0	0
hsa-miR-4757-3p	0	0	0	0	1	0	0	0	0	0	0	0
hsa-miR-4757-5p	0	0	0	0	0	0	0	0	0	0	0	0
hsa-miR-4758-3p	0	1	0	0	0	0	0	0	0	0	0	0
hsa-miR-4758-5p	0	0	0	0	0	0	0	0	0	0	0	0
hsa-miR-4759	0	0	0	0	0	0	0	0	0	0	0	0
hsa-miR-4760-3p	0	0	0	0	0	0	0	0	0	0	0	0
hsa-miR-4760-5p	0	0	0	0	0	0	0	0	0	0	0	0
hsa-miR-4761-3p	0	0	0	0	0	0	0	0	0	0	0	0
hsa-miR-4761-5p	0	0	0	0	0	0	0	0	0	0	0	0
hsa-miR-4762-3p	0	0	0	0	0	0	0	0	0	0	0	0
hsa-miR-4762-5p	0	0	0	0	1	1	0	0	0	0	0	0
hsa-miR-4763-3p	0	0	0	0	0	0	0	0	0	0	0	0
hsa-miR-4763-5p	0	0	0	0	0	0	0	0	0	0	0	0
hsa-miR-4764-3p	0	0	0	0	0	0	0	0	0	0	0	0
hsa-miR-4764-5p	0	0	1	0	0	0	0	0	0	0	0	0
hsa-miR-4765	0	0	0	0	0	0	0	0	0	0	0	0
hsa-miR-4766-3p	0	0	0	0	0	0	0	0	0	0	0	0
hsa-miR-4766-5p	0	0	0	0	0	0	0	0	0	0	0	0
hsa-miR-4767	0	0	0	0	0	0	0	0	0	0	1	0
hsa-miR-4768-3p	0	0	0	0	0	0	0	0	0	0	0	0
hsa-miR-4768-5p	0	0	0	0	0	0	0	0	0	0	0	0
hsa-miR-4769-3p	0	0	0	0	0	0	0	0	0	0	0	0
hsa-miR-4769-5p	0	0	0	0	0	0	0	0	0	0	0	0
hsa-miR-4770	0	0	0	0	0	0	0	0	0	0	1	0
hsa-miR-4771	0	0	0	0	0	0	0	0	0	0	0	0
hsa-miR-4772-3p	0	0	0	0	1	1	0	0	0	0	0	0
hsa-miR-4772-5p	0	0	0	0	0	0	0	0	0	0	0	0
hsa-miR-4773	0	0	0	0	0	0	0	0	0	0	0	0
hsa-miR-4774-3p	0	0	0	0	0	0	0	0	0	0	0	0
hsa-miR-4774-5p	0	0	0	0	2	0	0	0	0	0	0	0
hsa-miR-4775	0	0	0	0	0	0	0	0	0	0	0	0
hsa-miR-4776-3p	0	0	0	0	0	0	0	0	0	0	0	0
hsa-miR-4776-5p	0	0	0	0	0	0	0	0	0	0	0	0
hsa-miR-4777-3p	0	0	0	0	0	0	0	0	0	0	0	0
hsa-miR-4777-5p	0	0	0	0	0	0	0	0	0	0	0	0
hsa-miR-4778-3p	0	0	0	0	0	0	0	0	0	0	0	0
hsa-miR-4778-5p	0	0	0	0	0	0	0	0	0	0	0	0
hsa-miR-4779	0	0	0	0	0	0	0	0	0	0	0	0
hsa-miR-4780	0	0	0	0	0	0	0	0	0	0	0	0
hsa-miR-4781-3p	0	0	0	0	0	0	0	0	0	0	0	0
hsa-miR-4781-5p	0	0	0	0	0	0	0	0	0	0	0	0
hsa-miR-4782-3p	0	0	0	0	0	0	0	0	0	0	0	0
hsa-miR-4782-5p	0	0	0	0	0	0	0	0	0	0	0	0
hsa-miR-4783-3p	0	3	0	3	2	3	1	8	2	3	5	7
hsa-miR-4783-5p	0	0	0	0	0	0	0	0	0	0	0	0
hsa-miR-4784	0	0	0	0	0	0	0	0	0	0	0	0
hsa-miR-4785	0	1	0	0	0	1	0	0	0	0	0	0
hsa-miR-4786-3p	0	0	0	0	0	0	0	0	0	0	0	0
hsa-miR-4786-5p	0	0	0	0	0	0	0	0	0	0	0	0
hsa-miR-4787-3p	0	0	0	1	0	0	0	2	1	0	0	2
hsa-miR-4787-5p	0	0	0	0	0	0	0	0	0	0	0	0
hsa-miR-4788	0	0	0	0	0	0	0	0	0	0	0	0
hsa-miR-4789-3p	0	0	0	0	0	1	0	0	0	0	0	0
hsa-miR-4789-5p	0	0	0	0	0	0	0	0	0	0	0	0
hsa-miR-4790-3p	0	0	0	1	4	0	0	0	0	0	0	0
hsa-miR-4790-5p	0	0	0	0	0	0	0	0	0	0	0	0
hsa-miR-4791	0	3	1	1	3	3	0	0	0	2	1	0
hsa-miR-4793-3p	0	0	0	0	0	0	0	0	0	0	0	0
hsa-miR-4793-5p	0	0	0	0	0	0	0	0	0	0	0	0
hsa-miR-4794	0	0	0	0	0	0	0	0	0	0	0	0
hsa-miR-4795-3p	0	0	0	0	0	0	0	0	0	0	0	0
hsa-miR-4795-5p	0	0	1	0	0	0	0	0	0	0	0	0
hsa-miR-4796-3p	0	0	0	0	0	0	0	0	0	0	0	0
hsa-miR-4796-5p	0	0	0	0	0	0	0	0	0	0	0	0
hsa-miR-4797-3p	0	0	0	0	0	0	0	0	0	0	0	0
hsa-miR-4797-5p	0	0	0	0	0	0	0	0	0	0	0	0
hsa-miR-4798-3p	0	0	0	0	0	0	0	0	0	0	0	0
hsa-miR-4798-5p	0	0	0	1	0	0	0	0	0	0	0	0
hsa-miR-4799-3p	0	0	0	0	0	0	0	0	0	0	0	0
hsa-miR-4799-5p	0	0	0	0	0	0	0	0	0	1	0	0
hsa-miR-4800-3p	0	1	2	0	1	0	1	1	0	2	0	0
hsa-miR-4800-5p	0	0	0	0	2	0	0	0	0	0	0	0
hsa-miR-4801	0	0	0	0	0	0	0	0	0	0	0	0
hsa-miR-4802-3p	0	0	0	0	0	0	0	0	0	0	0	0
hsa-miR-4802-5p	0	1	1	3	1	0	0	0	0	0	0	0
hsa-miR-4803	0	0	0	0	0	0	0	0	0	0	0	0
hsa-miR-4804-3p	0	0	0	0	0	0	0	0	0	0	0	0
hsa-miR-4804-5p	0	3	1	1	2	0	0	0	0	0	0	0
hsa-miR-483-3p	0	2	0	0	0	1	0	209	0	2	0	0
hsa-miR-483-5p	0	0	0	0	0	3	0	4427	2	15	4	1
hsa-miR-484	0	24	33	22	174	45	14	11	7	63	10	5
hsa-miR-485-3p	0	7	12	9	1	6	0	0	0	1	2	0
hsa-miR-485-5p	0	31	21	25	10	26	54	171	78	16	140	0
hsa-miR-486-3p	0	3	2	1	23	1	1	2	0	5	2	7
hsa-miR-486-5p	0	96	66	137	450	140	33	71	82	184	72	197
hsa-miR-487a-3p	0	2	4	5	0	1	2	0	0	0	1	0
hsa-miR-487a-5p	0	2	8	5	1	0	0	1	0	1	1	0
hsa-miR-487b-3p	0	317	208	199	24	71	93	4	5	26	8	0
hsa-miR-487b-5p	0	0	2	0	0	0	0	0	2	0	0	0
hsa-miR-488-3p	0	20	6	5	40	9	0	1	2	2	2	0
hsa-miR-488-5p	0	0	0	0	2	1	0	0	0	0	0	0
hsa-miR-489-3p	0	15	279	102	328	1	38	7	0	1	0	0
hsa-miR-489-5p	0	0	20	4	21	0	3	1	0	0	0	0
hsa-miR-490-3p	0	6	1	0	0	0	0	0	0	0	0	0
hsa-miR-490-5p	0	1	2	0	0	0	0	0	0	0	0	0
hsa-miR-491-3p	0	0	1	0	0	0	0	0	0	0	0	0
hsa-miR-491-5p	0	1	5	1	3	0	3	2	1	6	3	1
hsa-miR-492	0	0	0	0	0	0	0	0	0	0	0	0
hsa-miR-493-3p	0	46	19	12	15	31	63	1	1	46	2	0
hsa-miR-493-5p	0	7	5	13	1	12	5	0	0	5	2	0
hsa-miR-494-3p	0	118	56	106	7	15	19	1	0	20	5	0
hsa-miR-494-5p	0	2	1	2	0	2	1	4	2	0	6	0
hsa-miR-495-3p	0	4	8	0	0	0	0	0	0	0	0	0
hsa-miR-495-5p	0	4	1	1	0	0	0	0	0	0	0	0
hsa-miR-496	0	15	7	7	0	1	2	0	0	0	1	0
hsa-miR-497-3p	0	0	0	0	0	0	0	0	0	0	2	0
hsa-miR-497-5p	0	599	382	299	274	166	16	6	1	99	23	2
hsa-miR-498-3p	0	0	0	0	0	0	0	0	0	0	0	0
hsa-miR-498-5p	0	0	0	0	0	0	0	0	0	0	0	0
hsa-miR-4999-3p	0	0	0	0	0	0	0	0	0	0	0	0
hsa-miR-4999-5p	0	5	3	3	7	1	0	0	0	1	0	0
hsa-miR-499a-3p	0	0	0	0	0	0	0	0	0	0	0	0
hsa-miR-499a-5p	0	34	34	15	26	23	1	1	1	20	2	0
hsa-miR-499b-3p	0	0	0	0	0	0	0	0	0	0	0	0
hsa-miR-499b-5p	0	0	0	0	0	0	0	0	0	0	0	0
hsa-miR-5000-3p	0	0	0	0	0	0	0	0	0	0	0	0
hsa-miR-5000-5p	0	0	0	1	0	0	0	0	0	0	0	0
hsa-miR-5001-3p	0	0	0	0	2	2	0	0	1	2	0	0
hsa-miR-5001-5p	0	0	0	0	0	0	0	0	0	0	0	2
hsa-miR-5002-3p	0	0	0	0	0	0	0	0	0	0	0	0
hsa-miR-5002-5p	0	0	0	0	0	0	0	0	0	0	0	0
hsa-miR-5003-3p	0	0	0	0	0	0	0	0	0	0	0	0
hsa-miR-5003-5p	0	0	0	0	0	0	0	0	0	0	0	0
hsa-miR-5004-3p	0	0	0	0	0	0	0	0	0	0	0	0
hsa-miR-5004-5p	0	0	0	0	1	0	0	0	0	0	0	0
hsa-miR-5006-3p	0	0	0	0	0	0	0	0	0	0	0	0
hsa-miR-5006-5p	0	0	0	0	0	0	0	0	0	0	0	0
hsa-miR-5007-3p	0	0	0	0	0	0	0	0	0	0	0	0
hsa-miR-5007-5p	0	0	0	0	0	0	0	0	0	0	0	0
hsa-miR-5008-3p	0	0	0	0	0	0	0	0	0	0	0	0
hsa-miR-5008-5p	0	0	0	0	0	0	0	0	0	0	0	0
hsa-miR-5009-3p	0	0	0	0	0	0	0	0	0	0	0	0
hsa-miR-5009-5p	0	0	0	0	0	0	0	0	0	0	0	0
hsa-miR-500a-3p	0	19	18	5	32	9	0	8	1	8	0	7
hsa-miR-500a-5p	0	7	10	10	34	6	0	0	0	10	2	0
hsa-miR-500b-3p	0	0	1	0	0	0	0	0	0	0	0	0
hsa-miR-500b-5p	0	1	0	1	5	0	0	0	0	0	0	0
hsa-miR-5010-3p	0	2	5	1	2	0	0	0	0	1	0	1
hsa-miR-5010-5p	0	0	2	0	4	1	0	0	3	2	1	2
hsa-miR-5011-3p	0	0	0	0	0	0	0	0	0	0	0	0
hsa-miR-5011-5p	0	0	0	0	0	0	0	0	0	0	0	0
hsa-miR-501-3p	0	1	0	4	4	0	0	2	0	1	1	0
hsa-miR-501-5p	0	1	0	1	14	5	0	33	8	7	16	14
hsa-miR-502-3p	0	8	9	4	18	13	1	1	1	7	1	0
hsa-miR-502-5p	0	2	3	2	6	1	0	0	0	4	0	0
hsa-miR-503-3p	0	0	0	0	0	0	0	0	0	0	0	0
hsa-miR-503-5p	0	72	19	18	16	19	1	0	0	44	1	0
hsa-miR-504-3p	0	1	0	0	1	0	0	0	0	0	0	0
hsa-miR-504-5p	0	1	3	7	10	0	0	2	0	0	1	0
hsa-miR-5047	0	0	0	0	0	0	0	0	0	0	0	0
hsa-miR-505-3p	0	20	18	18	43	12	1	0	0	10	0	0
hsa-miR-505-5p	0	8	4	9	19	3	1	0	2	24	1	0
hsa-miR-506-3p	0	0	0	0	1	0	0	0	0	0	0	0
hsa-miR-506-5p	0	0	0	0	0	0	0	0	0	0	0	0
hsa-miR-507	0	0	0	0	0	0	0	0	0	0	0	0
hsa-miR-508-3p	0	0	0	0	0	0	0	0	0	0	0	0
hsa-miR-508-5p	0	0	0	0	0	0	0	0	0	0	0	0
hsa-miR-5087	0	0	0	0	0	0	0	0	0	0	0	0
hsa-miR-5088-3p	0	0	0	0	0	0	0	1	0	0	0	0
hsa-miR-5088-5p	0	0	0	0	0	0	0	0	0	0	0	0
hsa-miR-5089-3p	0	0	0	0	0	0	0	0	0	0	0	0
hsa-miR-5089-5p	0	0	0	0	0	0	0	0	0	0	0	0
hsa-miR-5090	0	0	0	0	0	0	0	0	0	0	0	0
hsa-miR-5091	0	0	0	0	0	0	0	0	0	0	0	0
hsa-miR-5092	0	0	0	0	0	0	0	0	0	0	0	0
hsa-miR-5093	0	0	0	0	0	0	0	0	0	0	0	0
hsa-miR-509-3-5p	0	0	0	0	0	0	0	0	0	0	0	0
hsa-miR-509-3p	0	0	0	0	0	0	0	0	0	0	0	0
hsa-miR-5094	0	0	0	0	0	0	0	0	0	0	0	0
hsa-miR-509-5p	0	0	0	0	0	0	0	0	0	0	0	0
hsa-miR-5100	0	8	8	6	14	1	0	16	4	25	1	16
hsa-miR-510-3p	0	0	0	0	0	0	0	0	0	0	0	0
hsa-miR-510-5p	0	0	0	1	0	0	0	0	0	0	0	0
hsa-miR-511-3p	0	4	2	0	1	0	0	0	0	0	0	0
hsa-miR-511-5p	0	1	0	1	1	0	0	0	0	0	1	0
hsa-miR-512-3p	0	0	0	0	0	0	0	0	0	0	0	0
hsa-miR-512-5p	0	0	0	0	0	0	0	0	0	0	0	0
hsa-miR-513a-3p	0	0	0	0	0	0	0	0	0	0	0	0
hsa-miR-513a-5p	0	0	1	1	0	0	0	0	0	1	0	0
hsa-miR-513b-3p	0	0	0	0	0	0	0	0	0	0	0	0
hsa-miR-513b-5p	0	0	0	0	0	0	0	0	0	0	0	0
hsa-miR-513c-3p	0	0	0	0	0	0	0	0	0	0	0	0
hsa-miR-513c-5p	0	0	0	2	2	1	0	0	0	0	0	0
hsa-miR-514a-3p	0	1	0	0	0	0	0	0	0	0	0	0
hsa-miR-514a-5p	0	0	0	0	0	0	0	0	0	0	0	0
hsa-miR-514b-3p	0	0	0	0	0	0	0	0	0	0	0	0
hsa-miR-514b-5p	0	0	0	0	0	0	0	0	0	0	0	0
hsa-miR-515-3p	0	0	0	0	0	0	0	0	1	0	0	0
hsa-miR-515-5p	0	0	0	0	0	0	0	0	0	0	0	0
hsa-miR-516a-5p	0	0	0	0	1	1	0	0	0	0	0	0
hsa-miR-516b-3p	0	0	0	0	0	0	0	0	0	0	0	0
hsa-miR-516b-5p	0	0	0	0	0	0	0	0	0	0	0	0
hsa-miR-517-5p	0	0	0	0	0	0	0	0	0	0	0	0
hsa-miR-517a-3p	0	3	2	0	1	1	0	0	0	1	0	0
hsa-miR-517c-3p	0	0	0	0	0	0	0	0	0	0	0	0
hsa-miR-5186	0	0	0	0	0	0	0	0	0	0	0	0
hsa-miR-5187-3p	0	0	0	0	0	0	0	0	0	0	0	0
hsa-miR-5187-5p	0	0	0	0	3	0	0	0	3	1	2	1
hsa-miR-5188	0	0	0	0	0	0	0	0	0	0	0	0
hsa-miR-5189-3p	0	0	0	0	0	0	0	0	0	0	1	0
hsa-miR-5189-5p	0	0	0	0	0	0	0	0	0	0	0	0
hsa-miR-518a-3p	0	0	0	1	0	0	0	1	0	0	0	0
hsa-miR-518a-5p	0	0	0	0	0	0	0	0	0	0	0	0
hsa-miR-518b	0	1	0	0	0	0	0	0	0	0	0	0
hsa-miR-518c-3p	0	0	0	1	0	0	0	0	0	0	0	0
hsa-miR-518c-5p	0	0	1	0	0	0	0	0	0	0	0	0
hsa-miR-518d-3p	0	0	1	0	0	0	0	0	0	0	0	0
hsa-miR-518e-3p	0	0	0	0	0	0	0	0	0	0	0	0
hsa-miR-518f-3p	0	0	0	0	0	0	0	0	0	0	0	0
hsa-miR-518f-5p	0	0	0	0	0	0	0	0	0	0	0	0
hsa-miR-5190	0	0	0	0	0	0	0	0	0	0	0	0
hsa-miR-5191	0	0	0	0	0	0	0	0	0	0	0	0
hsa-miR-5192	0	0	0	0	0	0	0	0	0	0	0	0
hsa-miR-5193	0	0	0	0	1	0	0	0	0	0	0	0
hsa-miR-5194	0	0	0	0	0	0	0	0	0	0	0	0
hsa-miR-5195-3p	0	0	0	0	0	0	0	0	0	0	0	0
hsa-miR-5195-5p	0	0	0	0	0	0	0	0	0	0	0	0
hsa-miR-5196-3p	0	0	0	0	0	0	0	0	0	0	0	0
hsa-miR-5196-5p	0	0	0	0	0	0	0	0	0	0	0	0
hsa-miR-5197-3p	0	0	0	0	0	0	0	0	0	0	0	0
hsa-miR-5197-5p	0	0	0	0	0	0	0	0	0	0	0	0
hsa-miR-519a-3p	0	0	0	0	0	0	0	0	0	0	0	0
hsa-miR-519b-3p	0	0	0	0	0	0	0	0	0	0	0	0
hsa-miR-519c-3p	0	0	0	0	0	0	0	0	0	0	0	0
hsa-miR-519c-5p	0	0	0	0	0	0	0	0	0	0	0	0
hsa-miR-519d-3p	0	0	0	0	0	0	0	0	0	0	0	0
hsa-miR-519d-5p	0	0	0	0	0	0	0	0	0	0	0	0
hsa-miR-519e-3p	0	0	0	0	0	0	0	0	0	0	0	0
hsa-miR-519e-5p	0	0	0	0	1	0	0	0	0	0	0	0
hsa-miR-520a-3p	0	0	0	0	0	0	0	0	0	0	0	0
hsa-miR-520a-5p	0	0	0	0	1	0	0	0	0	0	0	0
hsa-miR-520b-3p	0	0	0	0	0	0	0	0	0	0	0	0
hsa-miR-520b-5p	0	0	0	0	0	1	0	0	0	0	0	0
hsa-miR-520c-3p	0	0	0	0	0	0	0	0	0	0	0	0
hsa-miR-520d-3p	0	0	0	0	0	0	0	0	0	0	0	0
hsa-miR-520d-5p	0	0	0	0	0	1	0	0	0	0	0	0
hsa-miR-520e-3p	0	0	0	0	0	0	0	0	0	0	0	0
hsa-miR-520e-5p	0	0	0	0	0	0	0	0	0	0	0	0
hsa-miR-520f-3p	0	0	0	0	0	0	0	0	0	0	0	0
hsa-miR-520f-5p	0	0	0	0	0	0	0	0	0	0	0	0
hsa-miR-520g-3p	0	0	0	0	1	0	0	0	0	0	0	0
hsa-miR-520g-5p	0	0	0	0	0	0	0	0	0	0	0	0
hsa-miR-520h	0	0	0	0	1	0	0	0	0	0	0	0
hsa-miR-521	0	0	0	0	0	0	0	0	0	0	0	0
hsa-miR-522-3p	0	0	0	0	0	0	0	0	0	0	0	0
hsa-miR-523-3p	0	0	0	0	0	0	0	0	0	0	0	0
hsa-miR-524-3p	0	0	0	0	0	0	0	0	0	0	0	0
hsa-miR-524-5p	0	0	1	0	0	0	0	0	0	0	0	0
hsa-miR-525-3p	0	0	0	0	0	0	0	0	0	0	0	0
hsa-miR-525-5p	0	0	0	0	0	0	0	0	0	0	0	0
hsa-miR-526a-3p	0	0	0	0	0	0	0	0	0	0	0	0
hsa-miR-526a-5p	0	0	0	0	0	0	0	0	0	0	0	0
hsa-miR-526b-3p	0	0	0	0	0	0	0	0	0	0	0	0
hsa-miR-526b-5p	0	1	0	0	1	0	0	2	0	1	0	0
hsa-miR-532-3p	0	18	21	22	63	20	1	7	2	19	2	3
hsa-miR-532-5p	0	514	440	309	453	252	7	10	6	97	28	6
hsa-miR-539-3p	0	5	9	4	1	0	0	1	0	0	0	0
hsa-miR-539-5p	0	0	2	1	0	1	1	0	0	0	0	0
hsa-miR-541-3p	0	0	0	0	0	0	0	0	0	0	0	0
hsa-miR-541-5p	0	0	0	0	0	0	1	0	0	0	0	0
hsa-miR-542-3p	0	86	7	4	7	6	0	0	0	5	1	0
hsa-miR-542-5p	0	18	3	5	3	0	0	0	0	4	1	0
hsa-miR-543	0	1	4	4	0	0	6	0	0	0	0	0
hsa-miR-544a	0	5	2	1	0	1	1	0	0	0	0	0
hsa-miR-544b	0	0	0	0	0	0	0	0	0	0	0	0
hsa-miR-545-3p	0	0	0	0	0	1	0	0	0	0	0	0
hsa-miR-545-5p	0	1	0	1	0	0	0	0	0	0	0	0
hsa-miR-548a-3p	0	1	0	0	0	0	0	0	0	0	0	0
hsa-miR-548a-5p	0	1	0	0	1	1	0	0	0	1	1	0
hsa-miR-548ab	0	0	0	0	0	0	0	0	0	0	0	0
hsa-miR-548ac	0	0	0	0	0	0	0	0	0	0	0	0
hsa-miR-548ad-3p	0	0	0	0	0	0	0	0	0	0	0	0
hsa-miR-548ad-5p	0	2	2	2	3	1	0	0	0	0	1	0
hsa-miR-548ae-3p	0	0	0	0	0	0	0	0	0	0	0	0
hsa-miR-548ag	0	0	0	0	0	0	0	0	0	0	0	0
hsa-miR-548ah-3p	0	0	0	0	0	0	0	0	0	0	0	0
hsa-miR-548ah-5p	0	0	0	0	0	0	0	0	0	0	0	0
hsa-miR-548aj-3p	0	0	0	0	0	0	0	0	0	0	0	0
hsa-miR-548ak	0	0	0	0	0	0	0	0	0	0	0	0
hsa-miR-548al	0	0	0	0	0	0	0	0	0	0	0	0
hsa-miR-548am-3p	0	0	0	0	0	0	0	0	0	0	0	0
hsa-miR-548an	0	0	0	0	0	0	0	0	0	0	0	0
hsa-miR-548ao-3p	0	0	0	0	0	0	0	0	0	0	0	0
hsa-miR-548ao-5p	0	0	0	0	0	0	0	0	0	0	0	0
hsa-miR-548ap-3p	0	0	0	0	0	0	0	0	0	0	0	0
hsa-miR-548ap-5p	0	0	0	0	0	0	0	0	0	0	0	0
hsa-miR-548aq-3p	0	0	0	0	1	1	0	0	0	0	0	0
hsa-miR-548aq-5p	0	0	0	0	0	0	0	0	0	0	0	0
hsa-miR-548ar-3p	0	0	0	0	0	0	0	0	0	0	0	0
hsa-miR-548ar-5p	0	0	0	1	0	0	0	0	0	0	0	0
hsa-miR-548as-3p	0	0	0	0	1	0	0	0	0	0	0	0
hsa-miR-548as-5p	0	0	0	0	4	0	0	0	0	0	1	0
hsa-miR-548at-3p	0	0	0	0	0	0	0	0	0	0	0	0
hsa-miR-548at-5p	0	0	0	0	0	0	0	0	0	0	0	0
hsa-miR-548au-3p	0	0	0	0	0	0	0	0	0	0	0	0
hsa-miR-548au-5p	0	1	1	3	6	5	0	0	0	1	0	0
hsa-miR-548av-3p	0	0	0	0	0	0	0	0	0	0	0	0
hsa-miR-548av-5p	0	0	0	0	0	0	0	0	0	0	0	0
hsa-miR-548aw	0	0	0	0	0	0	0	0	0	0	0	0
hsa-miR-548ax	0	1	0	0	2	1	0	0	0	0	0	0
hsa-miR-548ay-3p	0	0	0	0	0	0	0	0	0	0	0	0
hsa-miR-548ay-5p	0	1	1	0	0	0	0	0	0	0	0	0
hsa-miR-548az-3p	0	0	0	0	0	0	0	0	0	0	0	0
hsa-miR-548az-5p	0	0	0	0	0	0	0	0	0	0	0	0
hsa-miR-548b-3p	0	0	0	0	1	1	0	0	0	0	0	0
hsa-miR-548b-5p	0	1	0	0	0	0	0	0	0	0	0	0
hsa-miR-548ba	0	1	0	0	0	0	0	0	0	0	0	0
hsa-miR-548bb-3p	0	0	0	0	0	0	0	0	0	0	0	0
hsa-miR-548bb-5p	0	0	0	0	0	0	0	0	0	0	0	0
hsa-miR-548bc	0	0	0	1	0	0	0	0	0	0	0	0
hsa-miR-548c-3p	0	0	0	0	0	0	0	0	0	0	0	0
hsa-miR-548c-5p	0	8	1	1	7	6	0	0	0	6	0	0
hsa-miR-548d-3p	0	0	0	0	0	0	0	0	0	0	0	0
hsa-miR-548d-5p	0	0	0	0	1	1	0	0	0	0	0	0
hsa-miR-548e-3p	0	0	0	0	0	0	0	0	0	0	0	0
hsa-miR-548e-5p	0	0	0	0	1	1	0	0	0	0	0	0
hsa-miR-548f-3p	0	0	0	0	0	0	0	0	0	0	0	0
hsa-miR-548f-5p	0	0	0	0	0	0	0	0	0	0	0	0
hsa-miR-548g-3p	0	0	0	0	0	0	0	0	0	0	0	0
hsa-miR-548g-5p	0	0	0	0	0	0	0	0	0	0	0	0
hsa-miR-548h-3p	0	2	0	0	0	0	0	0	0	0	0	0
hsa-miR-548h-5p	0	0	1	0	0	0	0	0	0	0	0	0
hsa-miR-548i	0	1	0	2	3	0	0	3	1	0	0	0
hsa-miR-548j-3p	0	0	0	0	0	0	0	0	0	0	0	0
hsa-miR-548j-5p	0	3	1	0	2	3	1	0	0	1	0	0
hsa-miR-548k	0	3	2	2	3	5	0	0	0	2	0	0
hsa-miR-548l	0	0	0	1	0	0	0	0	0	0	0	0
hsa-miR-548m	0	0	0	0	0	0	0	0	0	0	0	0
hsa-miR-548n	0	0	0	0	0	1	0	0	0	0	0	0
hsa-miR-548o-3p	0	0	0	0	0	0	0	0	0	0	0	0
hsa-miR-548p	0	0	0	0	0	0	0	0	0	0	0	0
hsa-miR-548q	0	0	0	0	0	0	0	0	0	0	0	0
hsa-miR-548s	0	0	1	0	0	0	0	0	0	0	0	0
hsa-miR-548t-3p	0	0	0	0	0	0	0	0	0	0	0	0
hsa-miR-548t-5p	0	0	0	0	0	0	0	0	0	0	0	0
hsa-miR-548u	0	0	0	0	0	0	0	0	0	0	0	0
hsa-miR-548v	0	0	0	0	0	0	0	0	0	0	0	0
hsa-miR-548w	0	0	0	0	1	0	0	0	0	0	0	0
hsa-miR-548x-3p	0	0	0	0	0	0	0	0	0	0	0	0
hsa-miR-548y	0	0	0	0	0	0	0	0	0	0	0	0
hsa-miR-549a-3p	0	0	0	1	0	0	0	0	0	0	0	0
hsa-miR-549a-5p	0	0	0	0	0	0	0	0	0	0	0	0
hsa-miR-550a-3-5p	0	0	1	4	2	2	0	0	0	4	0	1
hsa-miR-550a-3p	0	0	1	1	8	3	0	1	0	0	0	0
hsa-miR-550a-5p	0	3	3	6	8	3	0	5	5	8	4	3
hsa-miR-550b-2-5p	0	0	0	0	0	0	0	0	0	0	0	0
hsa-miR-550b-3p	0	0	0	0	0	0	0	0	0	0	0	0
hsa-miR-551a	0	0	0	0	0	0	0	1	0	0	0	0
hsa-miR-551b-3p	0	131	30	1	70	78	1	2	0	0	3	4
hsa-miR-551b-5p	0	13	1	0	3	3	0	1	0	2	0	1
hsa-miR-552-3p	0	0	0	0	0	0	0	0	0	0	0	0
hsa-miR-552-5p	0	0	2	0	0	0	0	0	0	1	0	0
hsa-miR-553	0	0	0	0	0	0	0	0	0	0	0	0
hsa-miR-554	0	0	0	0	0	0	0	0	0	0	0	0
hsa-miR-555	0	0	0	0	0	0	0	0	0	0	0	0
hsa-miR-556-3p	0	1	1	0	0	0	0	0	0	0	0	0
hsa-miR-556-5p	0	0	0	6	6	0	0	0	0	1	0	0
hsa-miR-557	0	0	0	0	0	0	0	0	0	0	0	0
hsa-miR-5571-3p	0	0	0	0	0	0	0	0	0	0	0	0
hsa-miR-5571-5p	0	0	0	0	0	0	0	0	0	0	0	0
hsa-miR-5572	0	0	0	0	0	0	0	0	0	0	0	0
hsa-miR-5579-3p	0	0	0	0	0	0	0	0	0	0	0	0
hsa-miR-5579-5p	0	0	0	0	0	0	0	0	0	0	0	0
hsa-miR-558	0	0	0	0	0	0	0	0	0	0	0	0
hsa-miR-5580-3p	0	0	0	0	0	0	0	0	0	0	0	0
hsa-miR-5580-5p	0	0	0	0	0	0	0	0	0	0	0	0
hsa-miR-5581-3p	0	1	1	0	0	1	0	0	0	0	0	0
hsa-miR-5581-5p	0	0	0	0	0	0	0	0	0	0	0	0
hsa-miR-5582-3p	0	0	0	0	0	0	0	0	0	0	0	0
hsa-miR-5582-5p	0	0	0	0	0	0	0	0	0	0	0	0
hsa-miR-5583-3p	0	0	0	0	0	0	0	0	0	0	0	0
hsa-miR-5583-5p	0	0	0	0	0	0	0	0	0	0	0	0
hsa-miR-5584-3p	0	0	0	0	0	0	0	0	0	0	0	0
hsa-miR-5584-5p	0	0	0	0	0	0	0	0	0	0	0	0
hsa-miR-5585-3p	0	0	0	0	0	0	0	1	0	0	0	1
hsa-miR-5585-5p	0	0	0	0	0	0	0	0	0	0	0	0
hsa-miR-5586-3p	0	3	2	0	1	0	0	0	0	0	0	0
hsa-miR-5586-5p	0	3	1	0	1	0	0	0	0	0	0	0
hsa-miR-5587-3p	0	0	0	0	0	0	0	0	0	0	0	0
hsa-miR-5587-5p	0	0	0	0	0	0	0	0	0	0	0	0
hsa-miR-5588-3p	0	0	0	0	0	0	0	0	0	0	0	0
hsa-miR-5588-5p	0	0	0	0	0	0	0	0	0	1	0	0
hsa-miR-5589-3p	0	0	0	0	0	0	0	0	0	0	0	0
hsa-miR-5589-5p	0	0	0	0	0	0	0	0	0	0	0	0
hsa-miR-559	0	0	0	0	0	0	0	0	0	0	0	0
hsa-miR-5590-3p	0	0	0	0	0	0	0	0	0	0	0	0
hsa-miR-5590-5p	0	0	0	0	0	0	0	0	0	0	0	0
hsa-miR-5591-3p	0	0	0	0	0	0	0	0	0	0	0	0
hsa-miR-5591-5p	0	0	0	0	0	0	0	0	0	0	0	0
hsa-miR-561-3p	0	0	0	0	0	0	0	0	0	0	0	0
hsa-miR-561-5p	0	2	0	1	0	1	0	0	0	2	0	0
hsa-miR-562	0	0	0	0	0	0	0	0	0	0	0	0
hsa-miR-563	0	0	0	0	0	0	0	0	0	0	0	0
hsa-miR-564	0	0	0	0	0	0	0	0	0	0	0	0
hsa-miR-567	0	0	0	0	0	0	0	0	0	0	0	0
hsa-miR-568	0	0	0	0	0	0	0	0	0	0	0	0
hsa-miR-5680	0	0	0	0	0	0	0	0	0	0	0	0
hsa-miR-5681a	0	0	0	0	0	0	0	0	0	0	0	0
hsa-miR-5681b	0	0	0	0	0	0	0	0	0	0	0	0
hsa-miR-5682	0	0	0	0	0	0	0	0	0	0	0	0
hsa-miR-5683	0	0	0	0	0	0	0	0	0	0	0	0
hsa-miR-5684	0	1	2	1	0	0	0	0	0	0	0	0
hsa-miR-5685	0	0	0	0	0	0	0	0	0	0	0	0
hsa-miR-5687	0	0	0	0	0	0	0	0	0	0	0	0
hsa-miR-5688	0	0	0	0	0	0	0	0	0	0	0	0
hsa-miR-5689	0	0	0	0	0	0	0	0	0	0	0	0
hsa-miR-569	0	0	0	0	0	0	0	0	0	0	0	0
hsa-miR-5690	0	0	0	0	0	0	0	0	0	0	0	0
hsa-miR-5691	0	0	0	0	0	0	0	0	0	0	0	0
hsa-miR-5692a	0	0	0	0	0	0	0	0	0	0	0	0
hsa-miR-5692b	0	0	0	0	0	0	0	0	0	0	0	0
hsa-miR-5692c	0	0	0	0	0	0	0	0	0	0	0	0
hsa-miR-5693	0	0	0	0	0	0	0	0	0	0	0	0
hsa-miR-5694	0	0	0	0	0	0	0	0	0	0	0	0
hsa-miR-5695	0	0	0	0	0	0	0	0	0	0	0	0
hsa-miR-5696	0	0	0	0	0	0	0	0	0	0	0	0
hsa-miR-5697	0	0	0	0	0	0	0	0	0	0	0	0
hsa-miR-5698	0	0	0	0	0	0	0	1	0	0	1	0
hsa-miR-5699-3p	0	0	0	0	1	0	0	0	0	0	0	0
hsa-miR-5699-5p	0	1	2	1	1	1	0	0	0	3	0	0
hsa-miR-5700	0	0	0	0	0	0	0	0	0	0	0	0
hsa-miR-5701	0	6	1	1	8	4	0	0	0	4	1	1
hsa-miR-5702	0	0	0	0	0	0	0	0	0	0	0	0
hsa-miR-5703	0	0	0	0	0	0	0	0	0	0	1	0
hsa-miR-570-3p	0	2	0	2	6	1	0	0	0	0	0	0
hsa-miR-5704	0	0	0	0	0	0	0	0	0	0	0	0
hsa-miR-5705	0	0	0	0	0	0	0	0	0	0	0	0
hsa-miR-570-5p	0	0	0	0	0	0	0	0	0	0	0	0
hsa-miR-5706	0	0	0	0	0	0	0	0	0	0	0	0
hsa-miR-5707	0	0	0	0	0	0	0	0	0	0	0	0
hsa-miR-5708	0	0	0	0	0	0	0	0	0	0	0	0
hsa-miR-571	0	0	0	0	0	0	0	0	0	0	0	0
hsa-miR-572	0	0	0	0	0	0	0	0	0	0	0	0
hsa-miR-573	0	0	0	0	0	0	0	0	0	0	0	0
hsa-miR-5739	0	0	0	0	0	0	0	0	0	0	0	0
hsa-miR-574-3p	1	55	58	110	186	63	7	5	0	115	7	1
hsa-miR-574-5p	0	373	405	329	362	519	53	1216	396	1568	865	171
hsa-miR-575	0	0	0	0	0	0	0	0	0	0	0	0
hsa-miR-576-3p	0	0	0	0	3	0	0	1	0	0	1	1
hsa-miR-576-5p	0	7	1	5	4	7	0	0	0	5	0	0
hsa-miR-577	0	0	0	0	1	0	0	0	0	0	0	0
hsa-miR-578	0	0	0	0	1	0	0	0	0	0	0	0
hsa-miR-5787	0	0	0	0	0	0	0	0	0	0	0	0
hsa-miR-579-3p	0	2	0	3	2	1	0	0	0	0	0	0
hsa-miR-579-5p	0	1	0	0	1	2	0	1	0	2	0	0
hsa-miR-580-3p	0	0	0	0	0	0	0	0	0	0	0	0
hsa-miR-580-5p	0	0	0	0	0	0	0	0	0	0	0	0
hsa-miR-581	0	0	0	0	0	0	0	0	0	0	0	0
hsa-miR-582-3p	0	0	3	0	2	1	0	0	0	1	0	0
hsa-miR-582-5p	0	4	17	6	5	4	0	0	0	0	3	0
hsa-miR-583	0	0	0	0	0	0	0	0	0	0	0	0
hsa-miR-584-3p	0	0	1	0	0	0	0	0	0	0	0	0
hsa-miR-584-5p	0	0	2	0	0	1	0	0	0	1	0	0
hsa-miR-585-3p	0	3	3	0	5	2	0	0	0	2	0	0
hsa-miR-585-5p	0	0	0	0	0	0	0	0	0	2	0	0
hsa-miR-586	0	0	0	0	0	0	0	0	0	0	0	0
hsa-miR-587	0	0	0	0	0	0	0	0	0	0	0	0
hsa-miR-588	0	0	0	0	0	0	0	0	0	0	0	0
hsa-miR-589-3p	0	5	0	4	2	0	0	0	0	3	0	0
hsa-miR-589-5p	0	27	13	32	45	21	1	7	5	23	1	7
hsa-miR-590-3p	0	123	56	69	29	30	0	0	0	8	2	0
hsa-miR-590-5p	0	15	4	3	3	4	0	0	0	5	0	0
hsa-miR-591	0	0	0	0	0	0	0	0	0	0	0	0
hsa-miR-592	0	247	61	28	0	47	0	1	0	10	3	1
hsa-miR-593-3p	0	0	0	0	0	0	0	0	0	0	0	0
hsa-miR-593-5p	0	0	0	0	0	0	0	0	0	0	0	0
hsa-miR-595	0	0	0	0	0	0	0	0	0	0	0	0
hsa-miR-596	0	0	0	0	0	0	0	0	0	0	0	0
hsa-miR-597-3p	0	0	0	0	0	0	0	0	0	0	0	0
hsa-miR-597-5p	0	0	1	0	1	0	0	0	0	0	0	0
hsa-miR-598-3p	1	80	236	274	441	49	3	1	1	67	13	12
hsa-miR-598-5p	0	0	0	0	0	1	0	0	0	0	1	0
hsa-miR-599	0	0	0	0	0	0	0	0	0	0	0	0
hsa-miR-600	0	0	0	0	0	0	0	0	0	0	0	0
hsa-miR-601	0	0	0	0	0	0	0	0	0	0	0	0
hsa-miR-602	0	0	0	0	0	0	0	0	0	0	0	0
hsa-miR-603	0	0	0	0	0	0	0	0	0	0	0	0
hsa-miR-604	0	0	0	0	0	0	0	0	0	0	0	0
hsa-miR-605-3p	0	0	0	0	0	0	0	0	0	0	0	0
hsa-miR-605-5p	0	0	0	0	0	0	0	0	0	0	0	0
hsa-miR-606	0	0	0	0	0	0	0	0	0	0	0	0
hsa-miR-6068	0	0	0	0	0	0	0	0	0	0	0	0
hsa-miR-6069	0	0	0	0	0	0	0	0	0	0	0	0
hsa-miR-607	0	0	0	0	0	0	0	0	0	0	0	0
hsa-miR-6070	0	0	0	0	0	0	0	0	0	0	0	0
hsa-miR-6071	0	0	0	0	0	0	0	0	0	0	0	0
hsa-miR-6072	0	0	0	0	0	0	0	0	0	0	0	0
hsa-miR-6073	0	0	0	0	0	0	0	0	0	0	0	0
hsa-miR-6074	0	0	0	0	0	0	0	0	0	0	0	0
hsa-miR-6075	0	0	0	0	0	0	0	0	0	0	0	0
hsa-miR-6076	0	0	0	0	0	0	0	0	0	0	0	0
hsa-miR-6077	0	0	0	0	0	0	0	0	0	0	0	0
hsa-miR-6078	0	0	0	0	0	0	0	0	0	0	0	0
hsa-miR-6079	0	0	0	0	0	0	0	0	0	0	0	0
hsa-miR-608	0	0	0	0	0	0	0	0	0	0	0	0
hsa-miR-6080	0	0	0	0	0	0	0	0	0	0	0	0
hsa-miR-6081	0	0	0	0	0	0	0	0	0	0	0	0
hsa-miR-6082	0	0	0	0	0	0	0	0	0	0	0	0
hsa-miR-6083	0	0	0	0	0	0	0	0	0	0	0	0
hsa-miR-6084	0	0	0	0	0	0	0	0	0	0	0	0
hsa-miR-6085	0	0	0	0	0	0	0	0	0	0	0	0
hsa-miR-6086	0	0	0	0	0	0	0	0	0	0	0	0
hsa-miR-6088	0	0	0	0	0	0	0	0	0	0	0	0
hsa-miR-6089	0	0	0	0	0	0	0	0	0	0	0	0
hsa-miR-609	0	0	0	0	0	0	0	0	0	0	0	0
hsa-miR-6090	0	0	0	0	0	0	0	0	0	0	0	0
hsa-miR-610	0	0	0	0	0	0	0	0	0	0	0	0
hsa-miR-611	0	0	0	0	0	0	0	0	0	0	0	0
hsa-miR-612	0	0	0	0	0	0	0	0	0	0	0	0
hsa-miR-6124	0	0	0	0	0	0	0	0	0	0	0	1
hsa-miR-6125	0	0	0	0	0	0	0	1	0	0	0	0
hsa-miR-6126	0	0	0	0	1	0	0	0	0	0	0	0
hsa-miR-6127	0	0	0	0	0	0	0	0	0	0	0	0
hsa-miR-6128	0	0	0	0	0	0	0	0	0	0	0	0
hsa-miR-6129	0	0	0	0	0	0	0	0	0	0	0	0
hsa-miR-613	0	0	0	0	0	0	0	0	0	0	0	0
hsa-miR-6130	0	0	0	0	0	0	0	0	0	0	0	0
hsa-miR-6131	0	0	0	0	0	0	0	0	0	0	0	0
hsa-miR-6132	0	0	0	0	0	0	0	0	0	0	0	0
hsa-miR-6133	0	0	0	0	0	0	0	0	0	0	0	0
hsa-miR-6134	0	0	1	0	0	0	0	0	0	0	0	0
hsa-miR-614	0	0	0	0	0	0	0	0	0	0	0	0
hsa-miR-615-3p	0	0	0	0	1	1	0	6	0	6	6	1
hsa-miR-615-5p	0	0	0	0	0	0	0	0	0	0	0	0
hsa-miR-616-3p	0	1	0	0	1	1	0	0	0	1	0	0
hsa-miR-6165	0	0	0	0	0	0	0	0	0	1	0	0
hsa-miR-616-5p	0	0	0	0	0	0	0	0	0	0	0	0
hsa-miR-617	0	0	0	0	0	0	0	0	0	0	0	0
hsa-miR-618	0	0	0	0	0	0	0	0	0	0	0	0
hsa-miR-619-3p	0	0	0	0	0	0	0	0	0	0	0	0
hsa-miR-619-5p	0	0	0	2	2	0	1	5	0	4	2	4
hsa-miR-620	0	0	0	0	0	0	0	0	0	0	0	0
hsa-miR-621	0	0	0	0	0	0	0	0	0	0	0	0
hsa-miR-622	0	0	0	0	0	0	0	0	0	0	0	0
hsa-miR-623	0	0	0	0	0	0	0	0	0	0	0	0
hsa-miR-624-3p	0	1	0	0	0	0	0	0	0	0	0	0
hsa-miR-624-5p	0	1	0	2	0	0	0	0	0	0	0	0
hsa-miR-625-3p	0	4	1	3	4	3	0	3	0	2	0	0
hsa-miR-625-5p	0	84	37	62	107	89	3	7	3	87	6	7
hsa-miR-626	0	0	0	0	0	0	0	0	0	0	0	0
hsa-miR-627-3p	0	0	0	0	0	0	0	0	0	0	0	0
hsa-miR-627-5p	0	13	5	5	41	17	0	7	3	21	0	9
hsa-miR-628-3p	0	18	24	22	20	9	1	0	1	6	4	1
hsa-miR-628-5p	0	35	7	8	17	3	1	0	0	4	1	0
hsa-miR-629-3p	0	0	1	1	0	2	0	0	0	0	1	0
hsa-miR-629-5p	0	37	26	48	36	87	8	6	6	72	7	1
hsa-miR-630	0	0	0	0	0	0	0	0	0	0	0	0
hsa-miR-631	0	0	0	0	0	0	0	0	0	0	0	0
hsa-miR-632	0	0	0	0	0	0	0	0	0	0	0	0
hsa-miR-633	0	0	0	0	0	0	0	0	0	0	0	0
hsa-miR-634	0	0	0	0	0	0	0	0	0	0	0	0
hsa-miR-635	0	0	0	0	0	0	0	0	0	0	0	0
hsa-miR-636	0	2	0	0	0	0	0	1	0	1	0	0
hsa-miR-637	0	0	0	0	0	0	0	0	0	0	0	0
hsa-miR-638	0	0	0	0	0	0	0	0	0	0	0	0
hsa-miR-639	0	0	0	0	0	0	0	0	0	0	0	0
hsa-miR-640	0	0	0	0	0	0	0	0	0	0	0	0
hsa-miR-641	0	2	3	4	11	6	0	0	0	3	0	0
hsa-miR-642a-3p	0	44	33	87	125	40	3	44	6	2	53	41
hsa-miR-642a-5p	0	32	25	61	216	39	1	24	21	5	8	14
hsa-miR-642b-3p	0	2	1	3	2	1	0	0	0	0	1	0
hsa-miR-642b-5p	0	0	0	0	0	0	0	0	1	0	0	0
hsa-miR-643	0	0	0	1	0	0	0	0	0	1	0	0
hsa-miR-644a	0	0	0	0	0	0	0	0	0	0	0	0
hsa-miR-645	0	0	0	0	0	0	0	0	0	0	0	0
hsa-miR-646	0	0	0	0	0	0	0	0	0	0	0	0
hsa-miR-647	0	0	0	0	0	0	0	0	0	0	0	0
hsa-miR-648	0	0	0	0	0	0	0	0	0	0	0	0
hsa-miR-649	0	0	0	0	0	0	0	0	0	0	0	0
hsa-miR-6499-3p	0	0	0	0	0	0	0	0	0	0	0	0
hsa-miR-6499-5p	0	0	0	0	0	0	0	0	0	0	0	0
hsa-miR-650	0	0	0	0	0	0	0	0	0	0	0	0
hsa-miR-6500-3p	0	0	0	0	0	0	0	0	0	0	0	0
hsa-miR-6500-5p	0	0	0	0	0	0	0	0	0	0	0	0
hsa-miR-6501-3p	0	0	0	0	1	0	0	0	0	0	0	0
hsa-miR-6501-5p	0	0	0	0	0	0	0	0	0	0	0	0
hsa-miR-6502-3p	0	0	0	0	0	0	0	0	0	0	0	0
hsa-miR-6502-5p	0	1	1	0	0	0	0	0	0	0	0	0
[truncated: 1,823 more rows]
